# Supplementary material for: Thioesterase-mediated side chain transesterification generates potent Gq signaling inhibitor FR900359
Source: Nat Commun. 2021 Jan 8;12:144. doi: 10.1038/s41467-020-20418-3 (PMC7794379; doi:10.1038/s41467-020-20418-3)
Supplement: Supplementary file 3 — Supplementary Data 1 [file 41467_2020_20418_MOESM3_ESM.xlsx]

## Sheet: Sheet1
dataset	genome	BGC	BiG-SLiCE distance
isolate_bacterial_draft	GCF_000526215.1	NZ_JAFQ01000004.region015.gbk	972.8694671
mibig		BGC0000301.gbk	980.2678205
mibig		BGC0000461.gbk	998.5239106
mibig		BGC0000332.gbk	1009.319077
mibig		BGC0000331.gbk	1061.64966
mibig		BGC0000396.gbk	1061.64966
mibig		BGC0000302.gbk	1071.809218
mibig		BGC0000423.gbk	1088.53112
mibig		BGC0000438.gbk	1105
mibig		BGC0000400.gbk	1108.264409
mibig		BGC0001806.gbk	1114.764549
mibig		BGC0000449.gbk	1114.764549
mibig		BGC0001842.gbk	1121.227006
isolate_bacterial_draft	GCF_005887445.1	NZ_PNCK01000008.region001.gbk	1121.227006
mibig		BGC0001346.gbk	1124.444307
mibig		BGC0001980.gbk	1130.851449
mibig		BGC0000435.gbk	1130.851449
isolate_bacterial_draft	GCF_003590335.1	NZ_MIET01000007.region001.gbk	1130.851449
mibig		BGC0000426.gbk	1130.851449
mibig		BGC0001192.gbk	1130.851449
mibig		BGC0000305.gbk	1134.041445
mibig		BGC0000463.gbk	1140.394669
mibig		BGC0001825.gbk	1140.394669
mibig		BGC0001153.gbk	1143.558044
isolate_fungal	GCA_003314645.1	QMFK01000302.1.region001.gbk	1143.558044
isolate_fungal	GCA_000504385.2	KZ106819.1.region001.gbk	1143.558044
isolate_bacterial_draft	GCF_000582685.1	NZ_KK073767.1.region001.gbk	1146.712693
mibig		BGC0000411.gbk	1146.712693
isolate_bacterial_complete	GCF_001548375.1	NZ_AP017296.1.region002.gbk	1146.712693
mibig		BGC0001509.gbk	1149.858687
mibig		BGC0001389.gbk	1149.858687
mibig		BGC0001833.gbk	1149.858687
isolate_bacterial_complete	GCF_002966855.1	NZ_CP023268.1.region005.gbk	1149.858687
mibig		BGC0000408.gbk	1149.858687
isolate_bacterial_complete	GCF_000406285.1	NZ_CM001983.1.region006.gbk	1152.996097
mibig		BGC0000323.gbk	1152.996097
mibig		BGC0001211.gbk	1156.124993
isolate_bacterial_complete	GCF_002848345.1	NZ_CP025429.1.region010.gbk	1159.245444
mibig		BGC0000389.gbk	1162.357518
isolate_bacterial_draft	GCF_000517105.1	NZ_KI912152.1.region002.gbk	1162.357518
mibig		BGC0000351.gbk	1165.461282
isolate_bacterial_draft	GCF_008107605.1	NZ_RSFG01000004.region001.gbk	1168.556802
isolate_bacterial_draft	GCF_011516635.1	c00004_NZ_JAAO...region001.gbk	1174.723372
isolate_bacterial_draft	GCF_900177695.1	NZ_FXAV01000001.region003.gbk	1174.723372
isolate_bacterial_draft	GCF_011516625.1	c00012_NZ_JAAO...region001.gbk	1174.723372
isolate_bacterial_draft	GCF_009428945.1	NZ_WHZZ01000015.region001.gbk	1177.794549
mibig		BGC0001128.gbk	1177.794549
mibig		BGC0001132.gbk	1177.794549
mibig		BGC0001844.gbk	1180.857739
mibig		BGC0000447.gbk	1183.913004
isolate_bacterial_complete	GCF_004006015.1	NZ_CP034766.1.region007.gbk	1183.913004
mibig		BGC0001479.gbk	1183.913004
mibig		BGC0001207.gbk	1186.960404
mibig		BGC0001434.gbk	1190
mibig		BGC0001698.gbk	1190
isolate_bacterial_draft	GCF_003634575.1	NZ_RBLJ01000006.region001.gbk	1193.031852
isolate_bacterial_complete	GCF_000196475.1	NC_012962.1.region018.gbk	1193.031852
isolate_bacterial_complete	GCF_003004765.2	NZ_CP032221.1.region010.gbk	1196.056019
isolate_bacterial_draft	GCF_900111765.1	NZ_FOIB01000005.region001.gbk	1199.072558
isolate_bacterial_draft	GCF_002215235.1	NZ_NERM01000007.region001.gbk	1199.072558
mibig		BGC0001758.gbk	1199.072558
isolate_bacterial_draft	GCF_000239775.1	NZ_CAFI01000494.region001.gbk	1202.081528
mibig		BGC0000306.gbk	1205.082985
isolate_bacterial_draft	GCF_011516645.1	c00004_NZ_JAAO...region002.gbk	1205.082985
isolate_fungal	GCA_011319295.1	JAAARP010000756.region030.gbk	1205.082985
isolate_fungal	GCA_000739165.1	KN042416.1.region001.gbk	1205.082985
isolate_fungal	GCA_009733575.1	ML769403.1.region001.gbk	1205.082985
isolate_bacterial_draft	GCF_000711895.1	NZ_KL543986.1.region001.gbk	1208.076984
isolate_bacterial_draft	GCF_005217485.1	NZ_PNXP01000019.region001.gbk	1208.076984
mibig		BGC0001792.gbk	1208.076984
mibig		BGC0000342.gbk	1211.063582
isolate_bacterial_draft	GCF_011516625.1	c00001_NZ_JAAO...region007.gbk	1214.042833
isolate_bacterial_draft	GCF_011516635.1	c00002_NZ_JAAO...region001.gbk	1217.01479
mibig		BGC0001018.gbk	1217.01479
mibig		BGC0001641.gbk	1217.01479
mibig		BGC0001657.gbk	1219.979508
isolate_bacterial_draft	GCF_002237655.1	NZ_NOKT01000006.region002.gbk	1219.979508
isolate_fungal	GCA_000507065.1	AZCI01001052.1.region001.gbk	1222.937038
isolate_bacterial_draft	GCF_000424705.1	NZ_KE384229.1.region001.gbk	1222.937038
isolate_fungal	GCA_000827215.1	KN837116.1.region001.gbk	1222.937038
isolate_fungal	GCA_000827215.1	KN837097.1.region001.gbk	1222.937038
isolate_fungal	GCA_001021685.1	LDAW01000436.1.region001.gbk	1222.937038
isolate_bacterial_draft	GCF_900599975.1	NZ_UVXK01000030.region001.gbk	1225.887434
mibig		BGC0000425.gbk	1225.887434
isolate_bacterial_draft	GCF_002555315.1	NZ_NUDH01000001.region001.gbk	1225.887434
isolate_bacterial_draft	GCF_900602795.1	NZ_UWIN01000001.region001.gbk	1225.887434
isolate_bacterial_draft	GCF_900601625.1	NZ_UWDZ01000001.region001.gbk	1225.887434
mibig		BGC0001608.gbk	1228.830745
mibig		BGC0002003.gbk	1228.830745
isolate_bacterial_draft	GCF_900601885.1	NZ_UWEW01000080.region001.gbk	1228.830745
isolate_bacterial_complete	GCF_001010285.1	NZ_CP011104.1.region002.gbk	1228.830745
isolate_fungal	GCA_000240685.2	ADAG01001084.1.region002.gbk	1228.830745
isolate_bacterial_complete	GCF_002285795.1	NZ_CP022961.1.region017.gbk	1231.767023
isolate_bacterial_draft	GCF_003789105.1	NZ_RCTY01000023.region001.gbk	1231.767023
mibig		BGC0001127.gbk	1234.696319
mibig		BGC0001943.gbk	1234.696319
isolate_bacterial_complete	GCF_000196475.1	NC_012962.1.region017.gbk	1234.696319
isolate_fungal	GCA_000507065.1	AZCI01001146.1.region001.gbk	1234.696319
mibig		BGC0001822.gbk	1234.696319
isolate_bacterial_draft	GCF_003634575.1	NZ_RBLJ01000006.region002.gbk	1234.696319
mibig		BGC0001614.gbk	1237.618681
mibig		BGC0000310.gbk	1237.618681
isolate_fungal	GCA_008086755.1	VBVL01000102.1.region002.gbk	1240.534159
mibig		BGC0000416.gbk	1240.534159
isolate_bacterial_complete	GCF_009936155.1	NZ_AP019312.1.region007.gbk	1240.534159
isolate_bacterial_complete	GCF_000027225.1	NC_013892.1.region008.gbk	1243.442801
isolate_fungal	GCA_004155925.1	QJNX01000074.1.region001.gbk	1243.442801
isolate_fungal	GCA_009017415.1	CP044616.1.region005.gbk	1246.344655
isolate_fungal	GCA_003711315.1	NLCJ01000110.1.region001.gbk	1246.344655
isolate_bacterial_draft	GCF_000774955.1	NZ_KN323079.1.region001.gbk	1246.344655
isolate_bacterial_draft	GCF_000774245.1	NZ_KN323001.1.region001.gbk	1246.344655
isolate_fungal	GCA_003953705.1	RAXM01000339.1.region001.gbk	1246.344655
mibig		BGC0001135.gbk	1246.344655
isolate_fungal	GCA_003711285.1	NLCI01000245.1.region001.gbk	1246.344655
isolate_fungal	GCA_003953715.1	RAXL01000142.1.region002.gbk	1246.344655
isolate_fungal	GCA_003690385.1	QWXW01000150.1.region001.gbk	1246.344655
mibig		BGC0001469.gbk	1249.239769
isolate_fungal	GCA_002217635.1	NKQQ01000006.1.region001.gbk	1249.239769
isolate_fungal	GCA_003953495.1	RAXB01000046.1.region001.gbk	1249.239769
isolate_fungal	GCA_003953525.1	RAWZ01000221.1.region001.gbk	1249.239769
isolate_fungal	GCA_001557495.1	LSAY01000030.1.region002.gbk	1249.239769
isolate_fungal	GCA_003953585.1	RAXE01000105.1.region001.gbk	1249.239769
isolate_fungal	GCA_003953625.1	RAXH01000216.1.region001.gbk	1249.239769
isolate_fungal	GCA_003953605.1	RAXG01000284.1.region001.gbk	1249.239769
isolate_bacterial_draft	GCF_002571555.1	NZ_NVIH01000003.region001.gbk	1252.128188
isolate_bacterial_draft	GCF_002891725.1	NZ_NNBQ01000002.region001.gbk	1252.128188
isolate_bacterial_draft	GCF_002570115.1	NZ_NVHN01000017.region001.gbk	1252.128188
isolate_bacterial_draft	GCF_902207215.1	c00002_NZ_CABI...region002.gbk	1252.128188
isolate_bacterial_draft	GCF_002588835.1	NZ_NUUF01000040.region001.gbk	1252.128188
isolate_bacterial_draft	GCF_002589295.1	NZ_NUUB01000015.region001.gbk	1252.128188
isolate_bacterial_draft	GCF_002569295.1	NZ_NVHA01000036.region001.gbk	1252.128188
isolate_bacterial_draft	GCF_002891695.1	NZ_NNBR01000002.region001.gbk	1252.128188
isolate_bacterial_draft	GCF_009649815.1	NZ_WJIC01000008.region002.gbk	1252.128188
isolate_bacterial_complete	GCF_900187015.1	NZ_LT906479.1.region007.gbk	1252.128188
isolate_bacterial_complete	GCF_901846895.1	NZ_LR594689.1.region003.gbk	1252.128188
isolate_bacterial_complete	GCF_000759535.1	NZ_CP009455.1.region002.gbk	1252.128188
isolate_fungal	GCA_000739165.1	KN042429.1.region001.gbk	1252.128188
isolate_bacterial_draft	GCF_009380155.1	NZ_WHUV01000002.region002.gbk	1252.128188
mibig		BGC0001984.gbk	1252.128188
isolate_fungal	GCA_001557505.1	LSAX01000012.1.region002.gbk	1252.128188
isolate_bacterial_draft	GCF_003386805.1	NZ_QTUE01000001.region007.gbk	1252.128188
isolate_bacterial_complete	GCF_011068405.1	NZ_CP049700.1.region003.gbk	1255.00996
isolate_fungal	GCA_011420405.1	SKBX01000018.1.region001.gbk	1255.00996
isolate_bacterial_draft	GCF_000736615.1	NZ_HG428608.1.region001.gbk	1255.00996
mibig		BGC0000367.gbk	1257.88513
isolate_fungal	GCA_000240685.2	ADAG01001084.1.region003.gbk	1257.88513
isolate_fungal	GCA_004353305.1	NGZN01000004.1.region003.gbk	1257.88513
isolate_fungal	GCA_009686645.1	BIZF01000084.1.region004.gbk	1260.753743
isolate_bacterial_draft	GCF_000720595.1	NZ_JOBO01000022.region001.gbk	1260.753743
isolate_bacterial_complete	GCF_005954665.1	NZ_CP040656.1.region007.gbk	1260.753743
mibig		BGC0000307.gbk	1260.753743
isolate_bacterial_complete	GCF_001442515.1	NZ_CP013140.1.region007.gbk	1260.753743
isolate_fungal	GCA_000739165.1	KN042427.1.region001.gbk	1260.753743
mibig		BGC0000443.gbk	1260.753743
isolate_fungal	GCA_008086725.1	VFEN01000044.1.region001.gbk	1263.615844
isolate_bacterial_draft	GCF_001665795.1	NZ_LZSR01000044.region001.gbk	1263.615844
isolate_fungal	GCA_000733355.1	JNVV01000005.1.region001.gbk	1263.615844
isolate_bacterial_draft	GCF_002574255.1	NZ_NUFX01000001.region001.gbk	1263.615844
mibig		BGC0000465.gbk	1263.615844
mibig		BGC0001416.gbk	1263.615844
isolate_bacterial_draft	GCF_002014655.1	NZ_MUAS01000014.region001.gbk	1263.615844
isolate_bacterial_draft	GCF_001613345.1	NZ_BDCE01000057.region001.gbk	1263.615844
isolate_fungal	GCA_002022785.1	LVVK01000013.1.region003.gbk	1263.615844
isolate_bacterial_draft	GCF_011066085.1	c00105_NZ_JAAM...region001.gbk	1263.615844
isolate_fungal	GCA_000507065.1	AZCI01001043.1.region001.gbk	1266.471476
isolate_bacterial_draft	GCF_003834385.1	NZ_NSOH01000010.region002.gbk	1266.471476
isolate_fungal	GCA_008274985.1	CP035524.1.region006.gbk	1266.471476
isolate_bacterial_draft	GCF_900143745.1	NZ_FRFG01000031.region001.gbk	1266.471476
isolate_bacterial_complete	GCF_000161355.1	NZ_CM000738.1.region010.gbk	1266.471476
isolate_fungal	GCA_009805915.1	RAOU01000060.1.region001.gbk	1266.471476
mibig		BGC0000329.gbk	1266.471476
isolate_bacterial_complete	GCF_003330865.1	NZ_CP027306.1.region023.gbk	1266.471476
isolate_bacterial_draft	GCF_001063145.1	NZ_JVNC01000016.region001.gbk	1269.320684
isolate_fungal	GCA_000956045.1	KQ030525.1.region001.gbk	1269.320684
isolate_bacterial_draft	GCF_001076625.1	NZ_JVMN01000034.region001.gbk	1269.320684
isolate_fungal	GCA_002534735.1	NFUF01000014.1.region003.gbk	1269.320684
isolate_bacterial_draft	GCF_001065405.1	NZ_JVCS01000033.region001.gbk	1269.320684
mibig		BGC0000403.gbk	1269.320684
isolate_fungal	GCA_009805535.1	SELF01000011.1.region001.gbk	1269.320684
mibig		BGC0000444.gbk	1269.320684
isolate_bacterial_draft	GCF_000774695.1	NZ_KN323048.1.region015.gbk	1269.320684
isolate_bacterial_draft	GCF_001888885.1	NZ_MPLE01000004.region030.gbk	1272.163512
isolate_fungal	GCA_002072365.1	MLQL01000055.1.region001.gbk	1272.163512
isolate_bacterial_complete	GCF_001022215.1	NZ_CP011642.1.region007.gbk	1272.163512
isolate_bacterial_draft	GCF_004371235.1	NZ_RWNA01000001.region001.gbk	1272.163512
isolate_bacterial_complete	GCF_000406205.1	NZ_CM001979.1.region008.gbk	1272.163512
isolate_bacterial_draft	GCF_000633335.1	NZ_AYMO01000008.region001.gbk	1272.163512
isolate_bacterial_complete	GCF_003146705.1	NZ_CP029449.1.region007.gbk	1272.163512
isolate_bacterial_draft	GCF_002887105.1	NZ_PGHU01000012.region001.gbk	1272.163512
isolate_fungal	GCA_009733575.1	ML769448.1.region001.gbk	1272.163512
isolate_bacterial_draft	GCF_002188695.1	NZ_NINN01000019.region001.gbk	1275
isolate_fungal	GCA_006538405.1	BJKQ01000002.1.region001.gbk	1275
mibig		BGC0000452.gbk	1275
isolate_bacterial_complete	GCF_003054555.1	NZ_CP026304.1.region002.gbk	1275
isolate_fungal	GCA_010725545.1	BIMQ01000045.1.region001.gbk	1275
isolate_bacterial_draft	GCF_010592785.1	NZ_VKVH01000011.region001.gbk	1275
isolate_bacterial_complete	GCF_001936175.1	NZ_CP015367.1.region002.gbk	1275
isolate_fungal	GCA_007896495.1	VCEC01000012.1.region002.gbk	1275
isolate_fungal	GCA_000800515.1	JTGJ01000281.1.region001.gbk	1275
isolate_fungal	GCA_001835465.1	LQCH01000012.1.region002.gbk	1275
isolate_fungal	GCA_009728645.1	WJSL01000001.1.region007.gbk	1275
isolate_fungal	GCA_004299825.1	CP036215.1.region004.gbk	1275
mibig		BGC0001228.gbk	1275
isolate_bacterial_draft	GCF_000465615.2	NZ_AVSR01000061.region001.gbk	1275
isolate_bacterial_draft	GCF_003663795.1	NZ_RCDD01000001.region008.gbk	1275
isolate_bacterial_draft	GCF_004372255.1	NZ_RWPM01000013.region001.gbk	1275
isolate_fungal	GCA_005765155.1	VCCP01000006.1.region001.gbk	1277.830192
isolate_fungal	GCA_011319295.1	JAAARP010000084.region001.gbk	1277.830192
isolate_fungal	GCA_000359705.1	KB908526.1.region003.gbk	1277.830192
isolate_fungal	GCA_008086845.1	CM017820.1.region007.gbk	1277.830192
isolate_fungal	GCA_006112615.1	CM016795.1.region007.gbk	1277.830192
isolate_bacterial_complete	GCF_004214895.1	NZ_CP035952.1.region004.gbk	1277.830192
mibig		BGC0001999.gbk	1277.830192
isolate_bacterial_draft	GCF_009788995.1	NZ_VTFA01000019.region001.gbk	1277.830192
isolate_fungal	GCA_006112615.1	CM016797.1.region002.gbk	1277.830192
isolate_fungal	GCA_003711305.1	NLCK01000149.1.region001.gbk	1277.830192
isolate_bacterial_complete	GCF_009799985.1	NZ_CP047061.1.region006.gbk	1277.830192
isolate_bacterial_draft	GCF_001034395.1	NZ_KQ089767.1.region004.gbk	1280.65413
mibig		BGC0000349.gbk	1280.65413
isolate_bacterial_draft	GCF_002899415.1	NZ_PPGG01000015.region001.gbk	1280.65413
isolate_bacterial_draft	GCF_002915475.1	NZ_PQGK01000001.region001.gbk	1280.65413
isolate_bacterial_draft	GCF_003841045.1	NZ_NTAF01000012.region001.gbk	1280.65413
isolate_fungal	GCA_010015635.1	ML976021.1.region001.gbk	1280.65413
isolate_bacterial_draft	GCF_000796605.1	NZ_JTWP01000049.region002.gbk	1280.65413
isolate_bacterial_draft	GCF_001062235.1	NZ_JVZV01000131.region001.gbk	1280.65413
isolate_bacterial_draft	GCF_009746745.1	NZ_WNKC01000002.region001.gbk	1280.65413
isolate_bacterial_draft	GCF_001756495.1	NZ_LZQH01000015.region002.gbk	1280.65413
isolate_fungal	GCA_000465215.2	KE747818.1.region001.gbk	1280.65413
isolate_bacterial_complete	GCF_000775165.1	NZ_CM003020.1.region001.gbk	1280.65413
isolate_bacterial_draft	GCF_002915445.1	NZ_PQGJ01000003.region001.gbk	1280.65413
isolate_bacterial_complete	GCF_003575005.1	NZ_CP032329.1.region006.gbk	1280.65413
isolate_fungal	GCA_000149985.1	DS231627.1.region001.gbk	1283.471854
isolate_bacterial_draft	GCF_007845675.1	NZ_VOBR01000001.region005.gbk	1283.471854
isolate_fungal	GCA_003501975.1	QVWZ01000066.1.region001.gbk	1283.471854
isolate_fungal	GCA_004329375.1	RCTM01000009.1.region001.gbk	1283.471854
isolate_fungal	GCA_008086785.1	VBVM01000114.1.region001.gbk	1283.471854
isolate_fungal	GCA_008452705.1	CM018013.1.region004.gbk	1283.471854
isolate_bacterial_draft	GCF_003947575.1	NZ_QHJP01000014.region001.gbk	1283.471854
isolate_bacterial_complete	GCF_000400635.2	NC_021252.1.region017.gbk	1283.471854
mibig		BGC0000357.gbk	1283.471854
isolate_fungal	GCA_002167195.1	MWKM01000017.1.region001.gbk	1286.283406
isolate_fungal	GCA_001723175.2	KV766174.1.region001.gbk	1286.283406
isolate_bacterial_draft	GCF_002752495.1	NZ_MTCE01000005.region001.gbk	1286.283406
isolate_fungal	GCA_900536885.1	UWZB01000002.1.region001.gbk	1286.283406
isolate_bacterial_draft	GCF_002752155.1	NZ_MORI01000002.region001.gbk	1286.283406
isolate_fungal	GCA_008452735.1	SRZH01000017.1.region005.gbk	1286.283406
isolate_fungal	GCA_008452735.1	SRZH01000017.1.region002.gbk	1286.283406
isolate_fungal	GCA_008271585.1	VHPU01001755.1.region001.gbk	1286.283406
isolate_fungal	GCA_006503535.1	QYRS01000001.1.region005.gbk	1286.283406
isolate_fungal	GCA_004380135.1	QXCR01000009.1.region001.gbk	1286.283406
isolate_fungal	GCA_000149205.2	CH236922.1.region001.gbk	1286.283406
isolate_bacterial_complete	GCF_003261055.1	NZ_CP030074.1.region005.gbk	1286.283406
isolate_fungal	GCA_900232045.2	OCTH02000003.1.region002.gbk	1286.283406
isolate_bacterial_draft	GCF_008364235.1	NZ_VTUT01000027.region001.gbk	1286.283406
isolate_fungal	GCA_006112615.1	NPOS01000014.1.region001.gbk	1286.283406
isolate_bacterial_draft	GCF_002752535.1	NZ_MTCF01000008.region001.gbk	1286.283406
isolate_bacterial_draft	GCF_002752255.1	NZ_MORE01000036.region001.gbk	1286.283406
isolate_fungal	GCA_000516985.1	KI912114.1.region004.gbk	1286.283406
isolate_bacterial_draft	GCF_002751935.1	NZ_MNBD01000001.region001.gbk	1286.283406
isolate_fungal	GCA_002104905.1	MCFE01000243.1.region001.gbk	1286.283406
isolate_bacterial_draft	GCF_002752135.1	NZ_MORH01000005.region001.gbk	1286.283406
mibig		BGC0001166.gbk	1289.088825
isolate_fungal	GCA_001430955.1	LJPI01000706.1.region001.gbk	1289.088825
isolate_fungal	GCA_008086755.1	VBVL01000021.1.region001.gbk	1289.088825
isolate_bacterial_complete	GCF_001890425.1	NZ_CP018229.1.region001.gbk	1289.088825
isolate_fungal	GCA_000150615.1	DS561727.1.region001.gbk	1289.088825
isolate_bacterial_draft	GCF_001625365.1	NZ_LJJF01000002.region007.gbk	1289.088825
isolate_fungal	GCA_009809945.1	WTPW01000778.1.region001.gbk	1289.088825
isolate_fungal	GCA_003016335.1	KZ678130.1.region003.gbk	1289.088825
mibig		BGC0001561.gbk	1289.088825
isolate_fungal	GCA_001430925.1	LJPH01000192.1.region001.gbk	1289.088825
isolate_bacterial_draft	GCF_001645505.1	NZ_LXFN01000008.region001.gbk	1289.088825
isolate_fungal	GCA_000151145.1	DS995704.1.region001.gbk	1289.088825
isolate_fungal	GCA_003386485.1	NWBT01000031.1.region004.gbk	1289.088825
isolate_bacterial_draft	GCF_900103665.1	NZ_FNGY01000007.region001.gbk	1291.888153
isolate_fungal	GCA_004155035.1	QJOB01000198.1.region001.gbk	1291.888153
isolate_bacterial_draft	GCF_003308995.1	NZ_QFFJ01000002.region017.gbk	1291.888153
isolate_fungal	GCA_002288965.1	NPFG01000090.1.region001.gbk	1291.888153
isolate_fungal	GCA_001879505.1	KV875296.1.region001.gbk	1291.888153
isolate_fungal	GCA_003967735.1	BEXP01000001.1.region001.gbk	1291.888153
isolate_bacterial_draft	GCF_003947415.1	NZ_QHKL01000014.region001.gbk	1291.888153
isolate_fungal	GCA_000743665.3	JMRO03000092.1.region001.gbk	1291.888153
isolate_fungal	GCA_003953785.1	RAXP01000058.1.region001.gbk	1291.888153
isolate_fungal	GCA_003503115.1	QVWY01000115.1.region001.gbk	1291.888153
isolate_fungal	GCA_003497835.1	QVWN01000006.1.region001.gbk	1291.888153
isolate_fungal	GCA_010093925.1	ML994689.1.region001.gbk	1291.888153
isolate_fungal	GCA_001619985.1	KV407454.1.region001.gbk	1291.888153
isolate_fungal	GCA_002116315.1	KZ107861.1.region001.gbk	1291.888153
isolate_fungal	GCA_002116315.1	KZ107871.1.region001.gbk	1291.888153
isolate_bacterial_draft	GCF_010590285.1	NZ_VKSV01000011.region001.gbk	1294.681428
mibig		BGC0001240.gbk	1294.681428
isolate_bacterial_draft	GCF_009900725.1	c00012_NZ_JAAA...region002.gbk	1294.681428
isolate_bacterial_draft	GCF_001063125.1	NZ_JVNH01000092.region001.gbk	1294.681428
isolate_bacterial_draft	GCF_000425745.1	NZ_AUEA01000008.region001.gbk	1294.681428
isolate_bacterial_draft	GCF_004196355.1	NZ_NCQI01000001.region002.gbk	1294.681428
isolate_bacterial_draft	GCF_001063175.1	NZ_JVMW01000009.region001.gbk	1294.681428
isolate_bacterial_draft	GCF_000342205.1	NZ_AORJ01000058.region001.gbk	1294.681428
isolate_bacterial_complete	GCF_000160895.1	NZ_CM000715.1.region013.gbk	1294.681428
isolate_fungal	GCA_006112615.1	CM016795.1.region003.gbk	1294.681428
isolate_fungal	GCA_008452715.1	CM017981.1.region005.gbk	1294.681428
isolate_bacterial_draft	GCF_000424705.1	NZ_KE384227.1.region001.gbk	1294.681428
isolate_fungal	GCA_900232045.2	OCTH02000003.1.region003.gbk	1294.681428
isolate_fungal	GCA_008086845.1	CM017820.1.region003.gbk	1294.681428
mibig		BGC0000417.gbk	1294.681428
isolate_bacterial_complete	GCF_002205475.1	NZ_CP021984.1.region005.gbk	1294.681428
isolate_fungal	GCA_003313425.1	NHZP01000071.1.region001.gbk	1294.681428
isolate_fungal	GCA_006112615.1	CM016798.1.region005.gbk	1294.681428
isolate_bacterial_draft	GCF_008011815.1	NZ_VOUU01000004.region001.gbk	1294.681428
isolate_fungal	GCA_011420565.1	VEOK01000008.1.region001.gbk	1294.681428
isolate_fungal	GCA_004303015.1	RZGP01000006.1.region006.gbk	1294.681428
isolate_bacterial_draft	GCF_001064335.1	NZ_JVMV01000019.region001.gbk	1294.681428
isolate_fungal	GCA_000577785.1	HG813687.1.region001.gbk	1294.681428
isolate_bacterial_draft	GCF_011029435.1	c00011_NZ_JAAJ...region001.gbk	1294.681428
isolate_fungal	GCA_000150245.1	DS544494.1.region001.gbk	1294.681428
isolate_bacterial_complete	GCF_001705995.2	NZ_CP049045.1.region006.gbk	1294.681428
isolate_bacterial_draft	GCF_008364255.1	NZ_VTUQ01000002.region001.gbk	1294.681428
isolate_fungal	GCA_001741915.1	LKBF01000019.1.region003.gbk	1294.681428
isolate_bacterial_draft	GCF_001064345.1	NZ_JVMS01000018.region001.gbk	1294.681428
isolate_bacterial_draft	GCF_001975745.1	NZ_MCNK01000021.region001.gbk	1294.681428
isolate_bacterial_draft	GCF_001594385.1	NZ_LQAK01000017.region002.gbk	1297.468689
isolate_fungal	GCA_000271585.1	JH711789.1.region003.gbk	1297.468689
isolate_bacterial_draft	GCF_002918955.1	NZ_PQJU01000002.region001.gbk	1297.468689
isolate_fungal	GCA_003693245.1	QWZO01000067.1.region002.gbk	1297.468689
isolate_bacterial_draft	GCF_003204525.1	NZ_QJPQ01000006.region002.gbk	1297.468689
isolate_bacterial_complete	GCF_001442515.1	NZ_CP013140.1.region012.gbk	1297.468689
isolate_fungal	GCA_009803685.1	RAMR01000099.1.region001.gbk	1297.468689
isolate_fungal	GCA_008086755.1	CM017833.1.region003.gbk	1297.468689
isolate_bacterial_draft	GCF_000418815.1	NZ_ATOG01000142.region001.gbk	1297.468689
isolate_bacterial_draft	GCF_004378065.1	NZ_SNQH01000054.region001.gbk	1297.468689
isolate_bacterial_draft	GCF_003204635.1	NZ_QJPV01000001.region001.gbk	1297.468689
isolate_bacterial_draft	GCF_000418835.1	NZ_KE375683.1.region001.gbk	1297.468689
isolate_fungal	GCA_002267005.1	CP022802.1.region001.gbk	1297.468689
isolate_fungal	GCA_003314295.1	QLPH01019534.1.region001.gbk	1297.468689
isolate_bacterial_draft	GCF_003204555.1	NZ_QJPR01000001.region002.gbk	1297.468689
isolate_bacterial_draft	GCF_902386095.1	c00142_NZ_CABM...region001.gbk	1297.468689
isolate_bacterial_draft	GCF_002920145.1	NZ_PQJR01000002.region002.gbk	1297.468689
isolate_fungal	GCA_001602395.1	BCWF01000028.1.region001.gbk	1297.468689
isolate_bacterial_draft	GCF_008120935.1	NZ_RDBO01000077.region001.gbk	1297.468689
isolate_bacterial_draft	GCF_003204595.1	NZ_QJPT01000001.region002.gbk	1297.468689
isolate_bacterial_draft	GCF_001317205.2	NZ_LJEV02000117.region002.gbk	1297.468689
isolate_bacterial_draft	GCF_003204905.1	NZ_QJQF01000006.region001.gbk	1297.468689
isolate_fungal	GCA_008086725.1	CM017807.1.region003.gbk	1297.468689
isolate_bacterial_draft	GCF_000418855.2	NZ_KE375708.1.region002.gbk	1297.468689
isolate_bacterial_draft	GCF_002886905.1	NZ_PGIC01000001.region002.gbk	1297.468689
isolate_bacterial_draft	GCF_001065845.1	NZ_JUXW01000045.region001.gbk	1297.468689
isolate_bacterial_draft	GCF_003204935.1	NZ_QJQJ01000016.region001.gbk	1297.468689
isolate_bacterial_draft	GCF_002920095.1	NZ_PQJS01000001.region002.gbk	1297.468689
mibig		BGC0000287.gbk	1297.468689
isolate_bacterial_draft	GCF_003204835.1	NZ_QJQG01000010.region001.gbk	1297.468689
isolate_bacterial_draft	GCF_002250685.1	NZ_NPIX01000002.region001.gbk	1297.468689
isolate_bacterial_draft	GCF_001808215.1	NZ_KV792389.1.region001.gbk	1297.468689
mag_humangut	MGYG-HGUT-02350	c00082_GUT_GEN...region001.gbk	1297.468689
isolate_fungal	GCA_003693225.1	QWZN01000067.1.region002.gbk	1297.468689
isolate_bacterial_draft	GCF_000418915.1	NZ_ATOL01000029.region001.gbk	1297.468689
isolate_bacterial_complete	GCF_002935055.1	NZ_CP026383.1.region007.gbk	1297.468689
isolate_bacterial_draft	GCF_000418875.1	NZ_KE375735.1.region001.gbk	1297.468689
isolate_bacterial_draft	GCF_010119335.1	NZ_WIXF01000004.region002.gbk	1297.468689
isolate_bacterial_draft	GCF_003204565.1	NZ_QJPS01000012.region001.gbk	1297.468689
isolate_bacterial_draft	GCF_000418895.1	NZ_ATOK01000029.region001.gbk	1297.468689
isolate_bacterial_draft	GCF_000418935.1	NZ_KE375821.1.region002.gbk	1297.468689
isolate_bacterial_draft	GCF_003204795.1	NZ_QJQD01000002.region001.gbk	1297.468689
isolate_bacterial_draft	GCF_002920115.1	NZ_PQJT01000001.region002.gbk	1297.468689
isolate_bacterial_draft	GCF_001065935.1	NZ_JUXF01000209.region001.gbk	1297.468689
isolate_fungal	GCA_900162065.1	FUFL01000002.1.region001.gbk	1297.468689
isolate_fungal	GCA_003498025.1	QVWM01000037.1.region001.gbk	1300.249976
isolate_bacterial_draft	GCF_010599015.1	NZ_VKZJ01000027.region001.gbk	1300.249976
isolate_fungal	GCA_003503225.1	QVWO01000069.1.region001.gbk	1300.249976
isolate_fungal	GCA_003497985.1	QVWR01000025.1.region001.gbk	1300.249976
isolate_bacterial_complete	GCF_003798145.1	NZ_CP033685.1.region007.gbk	1300.249976
isolate_fungal	GCA_003184865.1	KZ824309.1.region001.gbk	1300.249976
isolate_fungal	GCA_003497975.1	QVWD01000029.1.region001.gbk	1300.249976
isolate_fungal	GCA_003497825.1	QVWQ01000031.1.region001.gbk	1300.249976
isolate_fungal	GCA_008452785.1	CM017935.1.region001.gbk	1300.249976
isolate_bacterial_draft	GCF_001375275.1	NZ_CUXU01000016.region001.gbk	1300.249976
isolate_bacterial_draft	GCF_003958505.1	NZ_PXZR01000007.region002.gbk	1300.249976
isolate_bacterial_draft	GCF_002108655.1	NZ_MTEH01000002.region001.gbk	1300.249976
isolate_fungal	GCA_001302255.2	CP019380.1.region001.gbk	1300.249976
isolate_bacterial_complete	GCF_000336425.1	NC_020211.1.region005.gbk	1300.249976
isolate_fungal	GCA_001561935.1	LHQR01000070.1.region003.gbk	1300.249976
isolate_bacterial_complete	GCF_006711525.1	NZ_CP041131.1.region005.gbk	1300.249976
isolate_bacterial_draft	GCF_001269775.1	NZ_LHVL01000013.region001.gbk	1300.249976
isolate_bacterial_draft	GCF_002797215.1	NZ_PETD01000012.region001.gbk	1300.249976
isolate_fungal	GCA_003497895.1	QVWI01000049.1.region001.gbk	1300.249976
isolate_bacterial_draft	GCF_003836725.1	NZ_NSUA01000021.region001.gbk	1300.249976
isolate_fungal	GCA_900232045.2	OCTH02000001.1.region007.gbk	1300.249976
isolate_bacterial_complete	GCF_011602465.1	NZ_CP050013.1.region006.gbk	1300.249976
isolate_fungal	GCA_900231935.2	OCTF02000009.1.region005.gbk	1300.249976
isolate_fungal	GCA_002267045.1	CP022832.1.region001.gbk	1300.249976
isolate_bacterial_draft	GCF_003284885.1	NZ_QMDQ01000009.region002.gbk	1300.249976
isolate_bacterial_draft	GCF_009707615.1	NZ_WLYN01000001.region002.gbk	1300.249976
isolate_fungal	GCA_001633055.2	LKCN02000012.1.region001.gbk	1300.249976
isolate_bacterial_complete	GCF_001931535.1	NZ_CP016211.1.region015.gbk	1300.249976
isolate_bacterial_draft	GCF_900518955.1	NZ_ULGG01000010.region001.gbk	1300.249976
isolate_bacterial_complete	GCF_000317105.1	NC_019693.1.region001.gbk	1300.249976
isolate_fungal	GCA_003502635.1	QVWP01000120.1.region001.gbk	1300.249976
isolate_fungal	GCA_000300595.1	JH930471.1.region003.gbk	1300.249976
isolate_fungal	GCA_009801625.1	RAJD01000011.1.region001.gbk	1300.249976
isolate_bacterial_draft	GCF_003958495.1	NZ_RCEH01000023.region002.gbk	1300.249976
isolate_fungal	GCA_003497845.1	QVWL01000014.1.region002.gbk	1300.249976
isolate_fungal	GCA_010405425.1	MU005613.1.region001.gbk	1300.249976
isolate_bacterial_complete	GCF_003516165.1	NZ_CP027798.1.region002.gbk	1300.249976
isolate_bacterial_draft	GCF_002899335.1	NZ_PPGC01000001.region002.gbk	1300.249976
isolate_fungal	GCA_008086785.1	VBVM01000118.1.region001.gbk	1300.249976
isolate_bacterial_draft	GCF_003958605.1	NZ_PXZQ01000001.region005.gbk	1300.249976
isolate_bacterial_draft	GCF_003055295.1	NZ_QBEB01000014.region001.gbk	1300.249976
isolate_fungal	GCA_008086845.1	VBVN01000034.1.region001.gbk	1300.249976
isolate_bacterial_complete	GCF_003516185.1	NZ_CP027796.1.region002.gbk	1300.249976
isolate_bacterial_draft	GCF_003954985.1	NZ_RWXB01000094.region001.gbk	1300.249976
isolate_fungal	GCA_003184545.1	MSFL01000007.1.region004.gbk	1300.249976
isolate_bacterial_draft	GCF_003958575.1	NZ_PXZP01000003.region001.gbk	1300.249976
isolate_fungal	GCA_002267025.1	CP022854.1.region003.gbk	1300.249976
isolate_bacterial_draft	GCF_004326135.1	NZ_SDUW01000003.region002.gbk	1300.249976
isolate_bacterial_draft	GCF_001909165.1	NZ_LZOB01000011.region001.gbk	1303.025326
isolate_fungal	GCA_002865645.1	KZ613912.1.region004.gbk	1303.025326
isolate_bacterial_draft	GCF_002024615.1	NZ_MTAY01000014.region001.gbk	1303.025326
isolate_bacterial_draft	GCF_902387935.1	c00011_NZ_CABM...region001.gbk	1303.025326
isolate_bacterial_draft	GCF_003415775.1	NZ_QPDS01000001.region002.gbk	1303.025326
isolate_bacterial_draft	GCF_002570385.1	NZ_NVIA01000056.region001.gbk	1303.025326
isolate_fungal	GCA_009733575.1	ML769605.1.region001.gbk	1303.025326
isolate_fungal	GCA_001430945.1	LJPK01000904.1.region001.gbk	1303.025326
isolate_fungal	GCA_003426965.1	QUQM01000002.1.region006.gbk	1303.025326
isolate_fungal	GCA_011634645.1	WHMB01000002.1.region003.gbk	1303.025326
isolate_fungal	GCA_002939055.1	PNEP01000025.1.region006.gbk	1303.025326
isolate_fungal	GCA_004155915.1	QJOA01000346.1.region001.gbk	1303.025326
isolate_fungal	GCA_003502495.1	QVWV01000033.1.region001.gbk	1303.025326
isolate_fungal	GCA_009732865.1	ML769343.1.region001.gbk	1303.025326
isolate_fungal	GCA_009900065.1	WWFS01000053.1.region001.gbk	1303.025326
isolate_bacterial_draft	GCF_003973985.1	NZ_RXAF01000007.region001.gbk	1303.025326
isolate_fungal	GCA_000143365.1	CH408034.1.region001.gbk	1303.025326
isolate_fungal	GCA_011066345.1	QLNT01000012.1.region003.gbk	1303.025326
isolate_fungal	GCA_002775195.1	NHZS01000170.1.region001.gbk	1303.025326
isolate_bacterial_complete	GCF_000147815.2	NC_015957.1.region009.gbk	1303.025326
isolate_bacterial_draft	GCF_004370735.1	NZ_RWNM01000010.region001.gbk	1303.025326
mag_humangut	MGYG-HGUT-02518	c00007_GUT_GEN...region001.gbk	1303.025326
mibig		BGC0001636.gbk	1303.025326
isolate_bacterial_complete	GCF_003850565.1	NZ_CP027706.1.region013.gbk	1303.025326
isolate_bacterial_draft	GCF_900143075.1	NZ_FRCY01000001.region001.gbk	1303.025326
isolate_fungal	GCA_008086725.1	CM017809.1.region001.gbk	1303.025326
isolate_fungal	GCA_003184845.1	KZ824426.1.region003.gbk	1305.794777
isolate_bacterial_draft	GCF_001612945.1	NZ_BDBK01000010.region004.gbk	1305.794777
isolate_bacterial_draft	GCF_003968025.1	NZ_RXTA01000052.region001.gbk	1305.794777
isolate_fungal	GCA_000743335.1	KN050476.1.region001.gbk	1305.794777
isolate_fungal	GCA_004016165.1	QERD01000029.1.region001.gbk	1305.794777
isolate_bacterial_draft	GCF_003835455.1	NZ_NSPP01000022.region001.gbk	1305.794777
isolate_bacterial_complete	GCF_009720425.1	NZ_CP039990.1.region006.gbk	1305.794777
isolate_bacterial_draft	GCF_000519325.1	NZ_KI912613.1.region002.gbk	1305.794777
isolate_bacterial_complete	GCF_003932735.1	NZ_CP033611.1.region001.gbk	1305.794777
isolate_bacterial_draft	GCF_001449485.1	NZ_LLLV01000013.region001.gbk	1305.794777
isolate_bacterial_draft	GCF_003834685.1	NZ_NSPN01000022.region001.gbk	1305.794777
isolate_fungal	GCA_000347355.1	CAGA01000077.1.region001.gbk	1305.794777
isolate_bacterial_complete	GCF_007362295.1	NZ_CP041695.1.region005.gbk	1308.558367
isolate_fungal	GCA_003497905.1	QVWH01000016.1.region002.gbk	1308.558367
isolate_fungal	GCA_011316235.1	QQBE01000013.1.region002.gbk	1308.558367
isolate_fungal	GCA_008086845.1	VBVN01000018.1.region002.gbk	1308.558367
isolate_fungal	GCA_003344595.1	QPIC01000002.1.region001.gbk	1308.558367
isolate_fungal	GCA_009299115.1	WGRH01000191.1.region001.gbk	1308.558367
isolate_fungal	GCA_001008385.1	AYHP01000325.1.region001.gbk	1308.558367
isolate_fungal	GCA_001414375.1	LLCA01000026.1.region001.gbk	1308.558367
isolate_fungal	GCA_009602545.1	VINM01000008.1.region001.gbk	1308.558367
isolate_fungal	GCA_000150185.1	DS544196.1.region003.gbk	1308.558367
isolate_fungal	GCA_000739165.1	KN042420.1.region003.gbk	1308.558367
isolate_fungal	GCA_002179835.1	NAJI01000045.1.region002.gbk	1308.558367
isolate_fungal	GCA_002233795.1	NJCA01000139.1.region001.gbk	1308.558367
isolate_fungal	GCA_001750045.2	KV878868.1.region001.gbk	1308.558367
isolate_bacterial_complete	GCF_001191005.1	NZ_CP012201.1.region004.gbk	1308.558367
isolate_fungal	GCA_000472125.2	APKU01000004.1.region001.gbk	1308.558367
isolate_fungal	GCA_004796565.1	SRRN01000668.1.region001.gbk	1308.558367
isolate_fungal	GCA_008086785.1	VBVM01000086.1.region001.gbk	1308.558367
isolate_fungal	GCA_008086755.1	VBVL01000102.1.region001.gbk	1308.558367
isolate_fungal	GCA_008452715.1	SRZE01000003.1.region001.gbk	1308.558367
isolate_fungal	GCA_002104975.1	MCOG01000123.1.region001.gbk	1308.558367
isolate_bacterial_draft	GCF_003416215.1	NZ_QPDT01000001.region002.gbk	1308.558367
isolate_fungal	GCA_002242795.1	NIXA01000052.1.region001.gbk	1308.558367
isolate_bacterial_draft	GCF_000470315.2	NZ_CBRF02000001.region001.gbk	1308.558367
isolate_fungal	GCA_000442125.1	KE546972.1.region001.gbk	1308.558367
isolate_fungal	GCA_009298545.1	WGQK01000207.1.region001.gbk	1308.558367
isolate_fungal	GCA_000230395.2	ACJE01000015.1.region001.gbk	1308.558367
isolate_fungal	GCA_009802375.1	RAKM01000013.1.region001.gbk	1308.558367
isolate_fungal	GCA_009801945.1	RAJQ01000015.1.region001.gbk	1308.558367
isolate_fungal	GCA_002924685.1	PJXR01000022.1.region001.gbk	1311.316133
isolate_fungal	GCA_004920355.1	MWPZ01000003.1.region002.gbk	1311.316133
isolate_bacterial_draft	GCF_000308635.1	NZ_BAGD01000050.region001.gbk	1311.316133
isolate_fungal	GCA_900231935.2	OCTF02000003.1.region005.gbk	1311.316133
isolate_fungal	GCA_010405425.1	MU005585.1.region002.gbk	1311.316133
isolate_fungal	GCA_004329375.1	RCTM01000010.1.region001.gbk	1311.316133
isolate_fungal	GCA_000187405.1	GL698477.1.region001.gbk	1311.316133
mibig		BGC0001131.gbk	1311.316133
isolate_fungal	GCA_011075025.1	JAAFYM010000022.region001.gbk	1311.316133
isolate_fungal	GCA_004785725.1	CM015700.1.region001.gbk	1311.316133
isolate_bacterial_draft	GCF_900454305.1	NZ_UGRY01000003.region001.gbk	1311.316133
isolate_fungal	GCA_002157105.1	KZ150846.1.region001.gbk	1311.316133
isolate_bacterial_complete	GCF_008386395.1	NZ_CP043762.1.region001.gbk	1311.316133
isolate_fungal	GCA_000170175.2	GL636512.1.region001.gbk	1311.316133
isolate_fungal	GCA_900474545.3	UEMB03000007.1.region003.gbk	1311.316133
isolate_fungal	GCA_000952775.2	JYNM02000001.1.region004.gbk	1311.316133
isolate_bacterial_draft	GCF_900004645.1	NZ_CVTJ01000053.region001.gbk	1311.316133
isolate_fungal	GCA_001888865.1	MPIL01001020.1.region001.gbk	1311.316133
mibig		BGC0001220.gbk	1311.316133
isolate_fungal	GCA_008086785.1	VBVM01000118.1.region002.gbk	1314.068111
isolate_bacterial_complete	GCF_001679785.1	NZ_CP016290.1.region001.gbk	1314.068111
isolate_fungal	GCA_000187425.2	ADNJ02000002.1.region007.gbk	1314.068111
isolate_bacterial_complete	GCF_001936175.1	NZ_CP015368.1.region002.gbk	1314.068111
isolate_fungal	GCA_001445595.3	DF977452.1.region001.gbk	1314.068111
mibig		BGC0000437.gbk	1314.068111
isolate_fungal	GCA_000814975.1	AZNF01000003.1.region007.gbk	1314.068111
isolate_fungal	GCA_000591435.1	JELW01000002.1.region003.gbk	1314.068111
isolate_bacterial_draft	GCF_011067745.1	c00023_NZ_JAAM...region002.gbk	1314.068111
isolate_fungal	GCA_900184055.1	FXWQ01000207.1.region001.gbk	1314.068111
isolate_fungal	GCA_004155925.1	QJNX01000201.1.region001.gbk	1314.068111
isolate_fungal	GCA_000426965.1	KE384721.1.region002.gbk	1314.068111
isolate_fungal	GCA_000230375.1	FP929137.1.region001.gbk	1314.068111
isolate_bacterial_draft	GCF_011516625.1	c00001_NZ_JAAO...region006.gbk	1314.068111
isolate_fungal	GCA_010093815.1	ML996589.1.region001.gbk	1314.068111
isolate_fungal	GCA_000814955.1	AZNH01000005.1.region001.gbk	1314.068111
isolate_fungal	GCA_002976275.1	PSNO01000009.1.region002.gbk	1314.068111
isolate_fungal	GCA_000814945.1	AZNE01000015.1.region002.gbk	1314.068111
isolate_bacterial_draft	GCF_010820665.1	c00007_NZ_JAAI...region001.gbk	1314.068111
isolate_fungal	GCA_000426985.1	KE385324.1.region001.gbk	1314.068111
isolate_fungal	GCA_004016155.1	QERB01000040.1.region001.gbk	1314.068111
isolate_fungal	GCA_003184345.1	NKYQ01000005.1.region003.gbk	1314.068111
isolate_fungal	GCA_010015745.1	ML978186.1.region001.gbk	1314.068111
isolate_fungal	GCA_009802375.1	RAKM01000036.1.region001.gbk	1314.068111
isolate_bacterial_draft	GCF_001942475.1	NZ_MKZR01000001.region018.gbk	1314.068111
isolate_bacterial_complete	GCF_001642805.2	NZ_CP016948.1.region004.gbk	1314.068111
isolate_fungal	GCA_000442125.1	KE546975.1.region003.gbk	1314.068111
isolate_fungal	GCA_000411695.2	AOSW02000795.1.region002.gbk	1314.068111
isolate_fungal	GCA_000814965.1	AZNG01000001.1.region007.gbk	1314.068111
isolate_fungal	GCA_006112615.1	NPOS01000021.1.region001.gbk	1314.068111
isolate_fungal	GCA_008086755.1	VBVL01000100.1.region001.gbk	1314.068111
isolate_bacterial_draft	GCF_000517265.1	NZ_AYSJ01000014.region002.gbk	1316.814338
isolate_fungal	GCA_001430945.1	LJPK01000608.1.region001.gbk	1316.814338
isolate_fungal	GCA_000739165.1	KN042417.1.region001.gbk	1316.814338
isolate_bacterial_complete	GCF_000250655.1	NC_016935.1.region010.gbk	1316.814338
isolate_bacterial_complete	GCF_900637055.1	NZ_LR134338.1.region012.gbk	1316.814338
isolate_bacterial_complete	GCF_002812845.1	NZ_CP025050.1.region008.gbk	1316.814338
isolate_fungal	GCA_001672515.1	CM004456.1.region003.gbk	1316.814338
isolate_fungal	GCA_010093715.1	MU005773.1.region001.gbk	1316.814338
isolate_fungal	GCA_900248155.1	OGUI01000014.1.region001.gbk	1316.814338
isolate_fungal	GCA_004761985.1	QGII01000287.1.region001.gbk	1316.814338
isolate_fungal	GCA_005382415.1	PTQO01000293.1.region001.gbk	1316.814338
isolate_bacterial_draft	GCF_003385915.1	NZ_QRDR01000001.region003.gbk	1316.814338
isolate_bacterial_complete	GCF_002812825.1	NZ_CP025049.1.region008.gbk	1316.814338
isolate_fungal	GCA_009289805.1	WBOK01000116.1.region001.gbk	1316.814338
isolate_fungal	GCA_004761955.1	QGIH01000206.1.region001.gbk	1316.814338
isolate_fungal	GCA_001414415.1	LLCE01000049.1.region001.gbk	1316.814338
isolate_fungal	GCA_003800495.1	PUXE01000063.1.region001.gbk	1316.814338
isolate_fungal	GCA_010093895.1	ML996083.1.region002.gbk	1316.814338
isolate_bacterial_draft	GCF_000746965.1	NZ_JMQD01000029.region001.gbk	1316.814338
isolate_fungal	GCA_004155035.1	QJOB01000064.1.region001.gbk	1316.814338
isolate_fungal	GCA_000985935.1	CVMT01000012.1.region002.gbk	1316.814338
isolate_bacterial_draft	GCF_002632685.1	NZ_NITY01000012.region001.gbk	1319.554849
isolate_fungal	GCA_004123355.1	SCHM01000004.1.region003.gbk	1319.554849
isolate_fungal	GCA_009801395.1	RAIX01000084.1.region001.gbk	1319.554849
isolate_fungal	GCA_900231935.2	OCTF02000003.1.region002.gbk	1319.554849
isolate_fungal	GCA_011036705.1	WEYY01000408.1.region002.gbk	1319.554849
isolate_fungal	GCA_003415645.1	PYIV01000007.1.region002.gbk	1319.554849
isolate_fungal	GCA_000150215.1	DS544283.1.region001.gbk	1319.554849
isolate_fungal	GCA_004299825.1	CP036217.1.region001.gbk	1319.554849
isolate_fungal	GCA_000611755.1	KK106968.1.region001.gbk	1319.554849
isolate_fungal	GCA_000691885.1	AMCJ01000185.1.region001.gbk	1319.554849
isolate_fungal	GCA_009728645.1	WJSL01000011.1.region001.gbk	1319.554849
isolate_fungal	GCA_008271525.1	RQPE01000008.1.region002.gbk	1319.554849
isolate_fungal	GCA_004123355.1	SCHM01000009.1.region001.gbk	1319.554849
isolate_bacterial_draft	GCF_900113945.1	NZ_FORG01000011.region001.gbk	1319.554849
isolate_fungal	GCA_009802075.1	RAKB01000105.1.region001.gbk	1319.554849
isolate_fungal	GCA_900343105.1	OUUZ01000001.1.region003.gbk	1319.554849
isolate_fungal	GCA_011036395.1	WEYP01000527.1.region002.gbk	1319.554849
isolate_fungal	GCA_002242795.1	NIXA01000014.1.region001.gbk	1319.554849
isolate_fungal	GCA_008729065.1	PQSW01000001.1.region001.gbk	1319.554849
isolate_fungal	GCA_004154925.1	QJNS01000060.1.region002.gbk	1319.554849
isolate_fungal	GCA_008086845.1	CM017820.1.region006.gbk	1319.554849
isolate_fungal	GCA_009801675.1	RAJF01000012.1.region001.gbk	1319.554849
isolate_fungal	GCA_006503535.1	QYRS01000014.1.region001.gbk	1319.554849
isolate_fungal	GCA_008452715.1	CM017981.1.region004.gbk	1319.554849
isolate_fungal	GCA_004155895.1	QJNT01000056.1.region002.gbk	1319.554849
isolate_bacterial_draft	GCF_000291155.1	NZ_JH792115.1.region001.gbk	1319.554849
isolate_fungal	GCA_009801265.1	RAJY01000016.1.region001.gbk	1319.554849
isolate_fungal	GCA_009801555.1	RAJB01000286.1.region001.gbk	1319.554849
isolate_fungal	GCA_001990825.1	KV907493.1.region005.gbk	1319.554849
isolate_fungal	GCA_009728675.1	WJSM01000011.1.region002.gbk	1319.554849
mag_uba	DJJS	DJJS01000007.1.region002.gbk	1319.554849
isolate_fungal	GCA_003073855.1	KZ805441.1.region001.gbk	1319.554849
isolate_fungal	GCA_006112615.1	NPOS01000028.1.region001.gbk	1319.554849
isolate_fungal	GCA_000738655.1	JEMP01000125.1.region001.gbk	1319.554849
isolate_fungal	GCA_008931945.1	MUGJ01000003.1.region002.gbk	1319.554849
isolate_fungal	GCA_000577785.1	HG813601.1.region001.gbk	1319.554849
isolate_fungal	GCA_007026445.1	VDMD01000006.1.region001.gbk	1319.554849
isolate_fungal	GCA_008692205.1	SAXQ01000003.1.region001.gbk	1319.554849
isolate_bacterial_draft	GCF_900169375.1	NZ_FXZF01000016.region001.gbk	1319.554849
isolate_fungal	GCA_001653235.2	CM008056.1.region008.gbk	1319.554849
isolate_fungal	GCA_004154975.1	QJNW01000064.1.region002.gbk	1319.554849
isolate_fungal	GCA_008931945.1	MUGJ01000171.1.region001.gbk	1319.554849
isolate_fungal	GCA_001692895.1	KV748255.1.region001.gbk	1319.554849
isolate_fungal	GCA_001937105.1	MPGH01000132.1.region001.gbk	1319.554849
isolate_fungal	GCA_004353285.1	NGZP01000001.1.region005.gbk	1322.289681
isolate_fungal	GCA_009802575.1	RAKT01000076.1.region001.gbk	1322.289681
isolate_fungal	GCA_003184845.1	KZ824485.1.region001.gbk	1322.289681
isolate_fungal	GCA_010614855.1	JAAFZZ010000003.region005.gbk	1322.289681
isolate_fungal	GCA_000149335.2	GG704912.1.region001.gbk	1322.289681
isolate_bacterial_draft	GCF_000719175.1	NZ_JOER01000049.region001.gbk	1322.289681
isolate_fungal	GCA_900231935.2	OCTF02000003.1.region001.gbk	1322.289681
isolate_fungal	GCA_001599175.1	BCGF01000010.1.region002.gbk	1322.289681
isolate_fungal	GCA_003344595.1	QPIC01000003.1.region005.gbk	1322.289681
isolate_fungal	GCA_002871155.1	MRVG01000010.1.region001.gbk	1322.289681
isolate_fungal	GCA_009806235.1	RAPC01000066.1.region001.gbk	1322.289681
isolate_fungal	GCA_003171515.1	NQIK01000003.1.region001.gbk	1322.289681
isolate_fungal	GCA_004115165.2	RHJW02000002.1.region001.gbk	1322.289681
isolate_fungal	GCA_002901105.1	NOWE01000032.1.region001.gbk	1322.289681
isolate_fungal	GCA_004761995.1	QGIG01000549.1.region001.gbk	1322.289681
isolate_fungal	GCA_000149895.1	DS028094.1.region001.gbk	1322.289681
isolate_fungal	GCA_000151335.1	ACFW01000025.1.region001.gbk	1322.289681
isolate_bacterial_draft	GCF_001188955.3	NZ_JPRF03000001.region002.gbk	1322.289681
isolate_bacterial_draft	GCF_000756925.1	NZ_KN150859.1.region001.gbk	1322.289681
isolate_fungal	GCA_002162495.1	NGKJ01000003.1.region001.gbk	1322.289681
isolate_bacterial_draft	GCF_004362145.1	NZ_SNXC01000009.region001.gbk	1322.289681
isolate_bacterial_complete	GCF_000671315.1	NZ_CM002756.1.region001.gbk	1322.289681
isolate_fungal	GCA_002921095.1	PEGC01000021.1.region002.gbk	1322.289681
isolate_fungal	GCA_009728675.1	WJSM01000023.1.region002.gbk	1325.018868
isolate_fungal	GCA_009728675.1	WJSM01000019.1.region003.gbk	1325.018868
isolate_bacterial_draft	GCF_001570545.1	NZ_BBXD01000009.region001.gbk	1325.018868
isolate_fungal	GCA_009900065.1	WWFS01000044.1.region004.gbk	1325.018868
isolate_fungal	GCA_009728645.1	WJSL01000025.1.region001.gbk	1325.018868
isolate_fungal	GCA_008973515.1	VYTW01000453.1.region002.gbk	1325.018868
isolate_fungal	GCA_004014815.1	RYZI01000196.1.region001.gbk	1325.018868
isolate_fungal	GCA_000149985.1	DS231628.1.region001.gbk	1325.018868
isolate_fungal	GCA_004302965.1	REGB01000016.1.region005.gbk	1325.018868
isolate_bacterial_draft	GCF_002330505.1	NZ_NRFQ01000026.region002.gbk	1325.018868
isolate_fungal	GCA_001008385.1	AYHP01000520.1.region001.gbk	1325.018868
isolate_bacterial_draft	GCF_000792345.1	NZ_JTPJ01000044.region001.gbk	1325.018868
isolate_fungal	GCA_001618725.1	LFHP01001183.1.region001.gbk	1325.018868
isolate_fungal	GCA_000146915.2	CH445358.1.region001.gbk	1325.018868
isolate_fungal	GCA_002072265.1	MDYM01000001.1.region008.gbk	1325.018868
isolate_fungal	GCA_900232045.2	OCTH02000003.1.region009.gbk	1325.018868
isolate_fungal	GCA_009828645.1	WBSA01000030.1.region003.gbk	1325.018868
isolate_fungal	GCA_009728645.1	WJSL01000019.1.region002.gbk	1325.018868
isolate_fungal	GCA_009812365.1	VTFN01000009.1.region003.gbk	1325.018868
isolate_fungal	GCA_001618735.1	LFHS01000373.1.region001.gbk	1325.018868
isolate_fungal	GCA_001618715.1	LFHR01000162.1.region001.gbk	1325.018868
isolate_fungal	GCA_000688875.1	JHUC01000129.1.region001.gbk	1325.018868
isolate_fungal	GCA_001191545.1	LGLR01000285.1.region001.gbk	1325.018868
isolate_fungal	GCA_006112615.1	CM016795.1.region006.gbk	1325.018868
isolate_fungal	GCA_009728645.1	WJSL01000001.1.region006.gbk	1325.018868
isolate_fungal	GCA_009728645.1	WJSL01000019.1.region001.gbk	1325.018868
isolate_bacterial_complete	GCF_000018825.1	NC_010180.1.region002.gbk	1325.018868
isolate_bacterial_draft	GCF_002569895.1	NZ_NVHC01000038.region001.gbk	1327.742445
isolate_bacterial_complete	GCF_002812845.1	NZ_CP025050.1.region007.gbk	1327.742445
isolate_bacterial_complete	GCF_002812825.1	NZ_CP025049.1.region007.gbk	1327.742445
isolate_fungal	GCA_009728675.1	WJSM01000019.1.region002.gbk	1327.742445
isolate_fungal	GCA_003814445.1	CP031385.1.region006.gbk	1327.742445
isolate_fungal	GCA_001703265.1	MAMA01000076.1.region001.gbk	1327.742445
isolate_fungal	GCA_011058875.1	SWKT01000002.1.region002.gbk	1327.742445
isolate_fungal	GCA_002914405.1	PNEM01000003.1.region002.gbk	1327.742445
isolate_fungal	GCA_001890745.1	KV878176.1.region004.gbk	1327.742445
isolate_fungal	GCA_002249805.1	LECP01000009.1.region001.gbk	1327.742445
isolate_fungal	GCA_008729105.1	PPFZ01000001.1.region003.gbk	1327.742445
isolate_fungal	GCA_009193595.1	ML736213.1.region001.gbk	1327.742445
isolate_bacterial_draft	GCF_004371065.1	NZ_RWMN01000014.region001.gbk	1327.742445
isolate_fungal	GCA_008086845.1	CM017822.1.region001.gbk	1327.742445
isolate_fungal	GCA_003184755.1	KZ825056.1.region001.gbk	1327.742445
isolate_fungal	GCA_001653205.1	LSBH01000022.1.region001.gbk	1327.742445
isolate_fungal	GCA_000729835.1	JFHB01000040.1.region001.gbk	1327.742445
isolate_fungal	GCA_011034195.1	WETT01000159.1.region001.gbk	1327.742445
isolate_fungal	GCA_003184925.1	KZ821654.1.region001.gbk	1327.742445
isolate_fungal	GCA_001890705.1	KV878582.1.region001.gbk	1327.742445
isolate_fungal	GCA_900232045.2	OCTH02000004.1.region005.gbk	1327.742445
isolate_fungal	GCA_002249775.1	LECQ01000138.1.region001.gbk	1327.742445
isolate_fungal	GCA_003184535.1	MSFU01000022.1.region001.gbk	1327.742445
isolate_fungal	GCA_004353285.1	NGZP01000022.1.region001.gbk	1327.742445
isolate_fungal	GCA_002072345.1	MDYN01000046.1.region001.gbk	1327.742445
isolate_bacterial_complete	GCF_003073895.1	NZ_CP029097.1.region007.gbk	1327.742445
isolate_bacterial_draft	GCF_009428945.1	NZ_WHZZ01000001.region001.gbk	1327.742445
isolate_fungal	GCA_011064635.1	MU009149.1.region005.gbk	1330.460447
isolate_fungal	GCA_001750005.1	KV784191.1.region001.gbk	1330.460447
isolate_bacterial_draft	GCF_902167265.1	c00001_NZ_CABH...region001.gbk	1330.460447
isolate_fungal	GCA_011058875.1	SWKT01000023.1.region001.gbk	1330.460447
isolate_fungal	GCA_002104895.1	MCFG01000035.1.region001.gbk	1330.460447
isolate_fungal	GCA_002909725.1	PDMC01000052.1.region001.gbk	1330.460447
isolate_fungal	GCA_007866325.1	SBHS01000002.1.region002.gbk	1330.460447
isolate_fungal	GCA_002711405.2	KZ673050.1.region001.gbk	1330.460447
isolate_bacterial_draft	GCF_900445465.1	NZ_UFSZ01000001.region004.gbk	1330.460447
isolate_fungal	GCA_003184365.1	NKYR01000055.1.region002.gbk	1330.460447
isolate_fungal	GCA_900015965.1	FBSB01000022.1.region001.gbk	1330.460447
isolate_fungal	GCA_003568745.1	QXIZ01000129.1.region004.gbk	1330.460447
isolate_fungal	GCA_007896495.1	VCEC01000004.1.region004.gbk	1330.460447
isolate_fungal	GCA_003073865.1	KZ804323.1.region001.gbk	1330.460447
isolate_fungal	GCA_900232045.2	OCTH02000002.1.region005.gbk	1330.460447
isolate_fungal	GCA_001625285.1	LFIW01002552.1.region001.gbk	1330.460447
isolate_fungal	GCA_900013405.1	FBUH01000011.1.region001.gbk	1330.460447
isolate_fungal	GCA_002847045.1	KZ559126.1.region001.gbk	1330.460447
isolate_fungal	GCA_011316255.1	RIBO01000002.1.region006.gbk	1330.460447
isolate_fungal	GCA_003122705.1	QCWU01000003.1.region006.gbk	1330.460447
isolate_bacterial_draft	GCF_900111175.1	NZ_FOGI01000010.region003.gbk	1330.460447
isolate_fungal	GCA_004329375.1	RCTM01000011.1.region001.gbk	1330.460447
isolate_fungal	GCA_010093535.1	MU003496.1.region003.gbk	1330.460447
isolate_fungal	GCA_003426965.1	QUQM01000004.1.region001.gbk	1330.460447
isolate_fungal	GCA_001007845.1	JGVQ01000084.1.region001.gbk	1330.460447
isolate_fungal	GCA_900011735.1	FBRM01000024.1.region001.gbk	1330.460447
isolate_fungal	GCA_000150055.1	DS268110.1.region001.gbk	1330.460447
isolate_fungal	GCA_000226115.1	CP003010.1.region001.gbk	1330.460447
isolate_bacterial_draft	GCF_000793805.1	NZ_JTSH01000032.region001.gbk	1330.460447
isolate_fungal	GCA_900184765.1	LT855414.1.region002.gbk	1330.460447
isolate_fungal	GCA_008452735.1	CM017957.1.region001.gbk	1330.460447
isolate_fungal	GCA_009602625.1	VINO01000010.1.region001.gbk	1330.460447
isolate_fungal	GCA_001636745.1	AZHC01000008.1.region002.gbk	1330.460447
isolate_bacterial_draft	GCF_003970775.1	NZ_RXFP01000070.region001.gbk	1330.460447
isolate_fungal	GCA_006112615.1	CM016797.1.region006.gbk	1330.460447
isolate_fungal	GCA_002003505.1	BDMC01000085.1.region001.gbk	1330.460447
isolate_bacterial_draft	GCF_900683595.1	c00006_NZ_CAAC...region001.gbk	1330.460447
isolate_bacterial_complete	GCF_002982115.1	NZ_CP019980.1.region007.gbk	1330.460447
isolate_fungal	GCA_003357145.1	NPIC01000001.1.region003.gbk	1330.460447
isolate_fungal	GCA_002072405.1	MDDG01000009.1.region001.gbk	1330.460447
isolate_fungal	GCA_900465115.1	UBIQ01000049.1.region001.gbk	1330.460447
isolate_fungal	GCA_900015505.1	FBUG01000009.1.region001.gbk	1330.460447
isolate_fungal	GCA_900009495.1	FBRZ01000040.1.region001.gbk	1333.172907
isolate_bacterial_complete	GCF_000258535.2	NC_017672.3.region010.gbk	1333.172907
isolate_fungal	GCA_002975535.1	PORC01000103.1.region001.gbk	1333.172907
isolate_fungal	GCA_003268315.1	QGDG01000007.1.region001.gbk	1333.172907
isolate_fungal	GCA_004380915.1	PGGA01000010.1.region005.gbk	1333.172907
isolate_fungal	GCA_010758995.1	RSDY01000001.1.region001.gbk	1333.172907
isolate_fungal	GCA_002914405.1	PNEM01000001.1.region005.gbk	1333.172907
isolate_fungal	GCA_002976025.1	POSD01000086.1.region001.gbk	1333.172907
isolate_bacterial_complete	GCF_003029785.1	NZ_CP028303.1.region004.gbk	1333.172907
isolate_bacterial_draft	GCF_900129635.1	NZ_FSRB01000002.region003.gbk	1333.172907
isolate_bacterial_draft	GCF_000722995.1	NZ_JGVH01000001.region001.gbk	1333.172907
isolate_fungal	GCA_002975505.1	POQY01000306.1.region001.gbk	1333.172907
isolate_fungal	GCA_002975595.1	PORB01000077.1.region001.gbk	1333.172907
isolate_fungal	GCA_011319215.1	JAABUG0100000812.region006.gbk	1333.172907
isolate_fungal	GCA_001643665.1	LWRT01000187.1.region001.gbk	1333.172907
isolate_fungal	GCA_000240685.2	ADAG01001033.1.region002.gbk	1333.172907
isolate_fungal	GCA_900290465.1	OKRM01000028.1.region001.gbk	1333.172907
isolate_fungal	GCA_000226095.1	CP003007.1.region002.gbk	1333.172907
isolate_fungal	GCA_001511075.1	CDMC01000007.1.region002.gbk	1333.172907
isolate_fungal	GCA_002104895.1	MCFG01000248.1.region001.gbk	1333.172907
isolate_fungal	GCA_009728675.1	WJSM01000021.1.region001.gbk	1333.172907
isolate_bacterial_draft	GCF_000757145.1	NZ_KN150941.1.region001.gbk	1333.172907
isolate_bacterial_draft	GCF_000738515.1	NZ_KL995099.1.region002.gbk	1333.172907
isolate_fungal	GCA_002939055.1	PNEP01000025.1.region002.gbk	1333.172907
isolate_fungal	GCA_008086725.1	VFEN01000014.1.region001.gbk	1333.172907
isolate_bacterial_draft	GCF_000774495.1	NZ_KN323025.1.region011.gbk	1333.172907
isolate_fungal	GCA_001278595.1	LHQQ01000053.1.region001.gbk	1333.172907
isolate_fungal	GCA_900015975.1	FBRP01000024.1.region001.gbk	1333.172907
isolate_fungal	GCA_009728675.1	WJSM01000002.1.region004.gbk	1333.172907
isolate_fungal	GCA_000816005.1	KN715899.1.region005.gbk	1333.172907
isolate_fungal	GCA_002975575.1	POQZ01000016.1.region001.gbk	1333.172907
isolate_fungal	GCA_002976175.1	POSE01000031.1.region001.gbk	1333.172907
isolate_fungal	GCA_900015475.1	FBRF01000019.1.region001.gbk	1333.172907
isolate_fungal	GCA_002975655.1	PORJ01000100.1.region001.gbk	1333.172907
isolate_bacterial_draft	GCF_000527115.1	NZ_AZUO01000002.region003.gbk	1333.172907
isolate_fungal	GCA_004303015.1	RZGP01000007.1.region005.gbk	1333.172907
mibig		BGC0001767.gbk	1333.172907
isolate_fungal	GCA_008086785.1	VBVM01000041.1.region001.gbk	1333.172907
isolate_fungal	GCA_002976015.1	POSC01000258.1.region001.gbk	1333.172907
isolate_fungal	GCA_000507065.1	AZCI01001013.1.region001.gbk	1333.172907
isolate_fungal	GCA_009828645.1	WBSA01000010.1.region001.gbk	1333.172907
isolate_fungal	GCA_009602635.1	VINP01000012.1.region002.gbk	1333.172907
isolate_fungal	GCA_003268335.1	QGDH01000020.1.region001.gbk	1333.172907
isolate_fungal	GCA_000149645.2	DS027688.1.region005.gbk	1333.172907
isolate_fungal	GCA_007182795.1	VFLP01000004.1.region001.gbk	1333.172907
isolate_fungal	GCA_003693545.1	QUZG01000166.1.region001.gbk	1333.172907
isolate_fungal	GCA_001835465.1	LQCH01000001.1.region023.gbk	1333.172907
isolate_fungal	GCA_000729835.1	JFHB01000044.1.region001.gbk	1333.172907
isolate_fungal	GCA_003138005.1	QAGJ01000015.1.region001.gbk	1333.172907
isolate_fungal	GCA_000577715.1	HG813340.1.region001.gbk	1335.87986
isolate_fungal	GCA_001889945.1	KV878682.1.region007.gbk	1335.87986
isolate_fungal	GCA_011421275.1	WIKV01000035.1.region001.gbk	1335.87986
isolate_fungal	GCA_008086755.1	VBVL01000096.1.region001.gbk	1335.87986
isolate_fungal	GCA_003967675.1	BEXM01000194.1.region001.gbk	1335.87986
isolate_fungal	GCA_900232045.2	OCTH02000001.1.region008.gbk	1335.87986
isolate_fungal	GCA_004329375.1	RCTM01000009.1.region003.gbk	1335.87986
isolate_fungal	GCA_008086755.1	VBVL01000018.1.region001.gbk	1335.87986
isolate_fungal	GCA_002286855.1	NRSV01000083.1.region001.gbk	1335.87986
isolate_bacterial_draft	GCF_009909105.1	c00012_NZ_JAAA...region004.gbk	1335.87986
isolate_fungal	GCA_001931795.1	MSJD01000144.1.region001.gbk	1335.87986
isolate_fungal	GCA_008086785.1	VBVM01000092.1.region001.gbk	1335.87986
isolate_fungal	GCA_010093815.1	ML996589.1.region002.gbk	1335.87986
isolate_fungal	GCA_000943765.1	JPLQ01000015.1.region002.gbk	1335.87986
isolate_fungal	GCA_000230395.2	ACJE01000021.1.region001.gbk	1335.87986
isolate_fungal	GCA_002211485.2	NKJJ02000008.1.region001.gbk	1335.87986
isolate_fungal	GCA_000340215.1	KB446561.1.region001.gbk	1335.87986
isolate_fungal	GCA_011421355.1	WILB01000054.1.region001.gbk	1335.87986
isolate_fungal	GCA_003344945.1	KZ852033.1.region006.gbk	1335.87986
isolate_bacterial_complete	GCF_008704655.1	NZ_CP023688.1.region027.gbk	1335.87986
isolate_fungal	GCA_002104975.1	MCOG01000177.1.region001.gbk	1335.87986
isolate_fungal	GCA_000943775.1	JPLR01000026.1.region006.gbk	1335.87986
isolate_fungal	GCA_003850985.1	BDHI01000014.1.region002.gbk	1335.87986
isolate_bacterial_draft	GCF_000237005.1	NZ_CAGD01000017.region001.gbk	1335.87986
isolate_fungal	GCA_002080375.1	MWKT01000142.1.region012.gbk	1335.87986
isolate_fungal	GCA_011392495.1	QMIJ01000001.1.region001.gbk	1335.87986
isolate_bacterial_complete	GCF_006229535.1	NZ_CP025551.1.region027.gbk	1335.87986
mibig		BGC0001261.gbk	1335.87986
isolate_fungal	GCA_003344505.1	KZ851844.1.region006.gbk	1335.87986
isolate_fungal	GCA_000150585.1	DS560682.1.region001.gbk	1335.87986
isolate_bacterial_draft	GCF_004370435.1	NZ_RWMM01000017.region001.gbk	1335.87986
isolate_bacterial_draft	GCF_000718025.1	NZ_JODS01000021.region001.gbk	1335.87986
isolate_fungal	GCA_000149815.1	DS017014.1.region001.gbk	1335.87986
isolate_fungal	GCA_011033745.1	WETB01000024.1.region001.gbk	1335.87986
isolate_fungal	GCA_900248155.1	OGUI01000017.1.region009.gbk	1335.87986
isolate_fungal	GCA_002104895.1	MCFG01000147.1.region001.gbk	1335.87986
isolate_fungal	GCA_003344705.1	KZ851924.1.region002.gbk	1335.87986
isolate_bacterial_draft	GCF_004196335.1	NZ_SADA01000296.region001.gbk	1335.87986
isolate_fungal	GCA_004916855.1	SSWP01000004.1.region001.gbk	1335.87986
isolate_fungal	GCA_000523475.1	KI963897.1.region002.gbk	1335.87986
isolate_bacterial_complete	GCF_000832525.1	NZ_CP009368.1.region001.gbk	1335.87986
isolate_fungal	GCA_002000375.1	MUXA01000093.1.region015.gbk	1335.87986
isolate_fungal	GCA_001855235.1	KV842022.1.region001.gbk	1335.87986
isolate_fungal	GCA_000743335.1	KN050447.1.region002.gbk	1335.87986
isolate_fungal	GCA_002850765.1	KZ559536.1.region001.gbk	1335.87986
isolate_fungal	GCA_008452735.1	SRZH01000017.1.region004.gbk	1335.87986
isolate_fungal	GCA_003184595.1	KZ821343.1.region005.gbk	1335.87986
isolate_fungal	GCA_009728675.1	WJSM01000019.1.region001.gbk	1335.87986
isolate_fungal	GCA_002072365.1	MLQL01000007.1.region002.gbk	1335.87986
isolate_fungal	GCA_002847485.1	MSFM01000002.1.region003.gbk	1335.87986
isolate_fungal	GCA_005546515.1	SZWD01000013.1.region004.gbk	1338.581339
isolate_fungal	GCA_000442785.1	CAUG01000141.1.region001.gbk	1338.581339
isolate_bacterial_draft	GCF_001451375.1	NZ_LLPE01000058.region001.gbk	1338.581339
isolate_fungal	GCA_001553865.1	LJJI01000071.1.region001.gbk	1338.581339
isolate_fungal	GCA_003184595.1	KZ821339.1.region002.gbk	1338.581339
isolate_fungal	GCA_003691305.1	QWYE01000114.1.region001.gbk	1338.581339
isolate_fungal	GCA_003012085.1	PXNZ01000222.1.region001.gbk	1338.581339
mibig		BGC0001249.gbk	1338.581339
isolate_fungal	GCA_008086845.1	VBVN01000031.1.region001.gbk	1338.581339
isolate_fungal	GCA_003690525.1	QWXJ01000078.1.region001.gbk	1338.581339
isolate_fungal	GCA_003691235.1	QWYJ01000018.1.region001.gbk	1338.581339
isolate_fungal	GCA_000952775.2	JYNM02000005.1.region007.gbk	1338.581339
isolate_fungal	GCA_008086725.1	CM017809.1.region002.gbk	1338.581339
isolate_fungal	GCA_008086845.1	VBVN01000024.1.region001.gbk	1338.581339
isolate_bacterial_draft	GCF_009834665.1	NZ_ASYR01000015.region001.gbk	1338.581339
isolate_bacterial_complete	GCF_008704425.1	NZ_CP023696.1.region013.gbk	1338.581339
isolate_fungal	GCA_002157105.1	KZ150937.1.region001.gbk	1338.581339
isolate_fungal	GCA_900184765.1	LT855412.1.region004.gbk	1338.581339
isolate_fungal	GCA_003690195.1	QWXR01000003.1.region001.gbk	1338.581339
isolate_fungal	GCA_000222205.2	AEVR02000014.1.region001.gbk	1338.581339
isolate_fungal	GCA_002846915.2	MSFN02000002.1.region001.gbk	1338.581339
isolate_bacterial_draft	GCF_000757185.1	NZ_KN150947.1.region001.gbk	1338.581339
isolate_fungal	GCA_009803175.1	RALR01000003.1.region001.gbk	1338.581339
mibig		BGC0001679.gbk	1338.581339
isolate_fungal	GCA_003691055.1	QWYY01000038.1.region001.gbk	1338.581339
isolate_fungal	GCA_004155055.1	QJNZ01000132.1.region001.gbk	1338.581339
isolate_fungal	GCA_000965225.2	BBTG02000005.1.region001.gbk	1338.581339
isolate_fungal	GCA_003690725.1	QWZF01000051.1.region001.gbk	1338.581339
isolate_fungal	GCA_001600555.1	BCKH01000006.1.region002.gbk	1338.581339
isolate_fungal	GCA_001599595.1	BCHH01000029.1.region001.gbk	1338.581339
isolate_fungal	GCA_003243855.1	QFRH01000011.1.region002.gbk	1338.581339
isolate_fungal	GCA_000239835.2	DF126468.1.region001.gbk	1338.581339
isolate_fungal	GCA_003690435.1	QWXS01000167.1.region001.gbk	1338.581339
isolate_fungal	GCA_003184545.1	MSFL01000013.1.region002.gbk	1338.581339
isolate_fungal	GCA_003426965.1	QUQM01000001.1.region004.gbk	1338.581339
isolate_bacterial_draft	GCF_003629755.1	NZ_RAEI01000012.region001.gbk	1338.581339
isolate_fungal	GCA_002276285.1	NLAX01001139.1.region001.gbk	1338.581339
isolate_fungal	GCA_002917965.1	PQDI01000014.1.region001.gbk	1338.581339
isolate_fungal	GCA_000812125.1	JOMC01000121.1.region002.gbk	1338.581339
isolate_bacterial_draft	GCF_003841515.1	NZ_NTAH01000027.region001.gbk	1338.581339
isolate_fungal	GCA_004936725.1	CM016512.1.region001.gbk	1338.581339
isolate_fungal	GCA_000222955.2	AFSE01000035.1.region001.gbk	1338.581339
isolate_fungal	GCA_008086755.1	CM017835.1.region001.gbk	1338.581339
isolate_fungal	GCA_003426965.1	QUQM01000001.1.region006.gbk	1341.277376
isolate_fungal	GCA_001599415.1	BCGT01000003.1.region002.gbk	1341.277376
isolate_fungal	GCA_003426265.1	NQIL01000042.1.region002.gbk	1341.277376
isolate_fungal	GCA_008086755.1	CM017835.1.region004.gbk	1341.277376
isolate_bacterial_draft	GCF_007051075.1	NZ_VJNM01000021.region001.gbk	1341.277376
isolate_fungal	GCA_900232045.2	OCTH02000004.1.region004.gbk	1341.277376
isolate_fungal	GCA_003369635.1	PDLN01000012.1.region002.gbk	1341.277376
isolate_fungal	GCA_002167195.1	MWKM01000012.1.region001.gbk	1341.277376
isolate_fungal	GCA_900015435.1	FBRO01000029.1.region001.gbk	1341.277376
isolate_bacterial_draft	GCF_003833645.1	NZ_NSNF01000009.region001.gbk	1341.277376
isolate_fungal	GCA_000827265.1	KN834866.1.region001.gbk	1341.277376
isolate_bacterial_complete	GCF_001880305.1	NZ_CP015592.1.region001.gbk	1341.277376
isolate_bacterial_complete	GCF_003151175.1	NZ_CP029478.1.region001.gbk	1341.277376
isolate_fungal	GCA_011316305.1	SAUG01000135.1.region001.gbk	1341.277376
isolate_fungal	GCA_000300595.1	JH930479.1.region004.gbk	1341.277376
isolate_bacterial_draft	GCF_000790965.1	NZ_JTST01000033.region001.gbk	1341.277376
isolate_fungal	GCA_001599415.1	BCGT01000002.1.region004.gbk	1341.277376
isolate_bacterial_complete	GCF_005954665.1	NZ_CP040656.1.region012.gbk	1341.277376
isolate_bacterial_draft	GCF_003332565.1	NZ_QDGJ01000024.region001.gbk	1341.277376
isolate_bacterial_complete	GCF_008375315.1	NZ_CP032507.1.region003.gbk	1341.277376
isolate_bacterial_draft	GCF_003976845.1	NZ_RXEY01000018.region001.gbk	1341.277376
isolate_fungal	GCA_009193545.1	ML737115.1.region001.gbk	1341.277376
isolate_fungal	GCA_001888865.1	MPIL01001459.1.region001.gbk	1341.277376
isolate_fungal	GCA_000687475.1	JHTR01000024.1.region001.gbk	1341.277376
isolate_fungal	GCA_008452705.1	CM018003.1.region001.gbk	1341.277376
isolate_fungal	GCA_001048715.1	CDHK01000006.1.region002.gbk	1341.277376
isolate_fungal	GCA_000956045.1	KQ030514.1.region001.gbk	1341.277376
isolate_bacterial_draft	GCF_000796465.1	NZ_JTXZ01000001.region001.gbk	1341.277376
isolate_fungal	GCA_008086725.1	CM017809.1.region005.gbk	1341.277376
isolate_fungal	GCA_006981985.1	SPUK01000001.1.region001.gbk	1341.277376
isolate_fungal	GCA_004155245.1	SAEA01000083.1.region002.gbk	1341.277376
isolate_fungal	GCA_004150275.1	MVDL01000018.1.region001.gbk	1341.277376
isolate_fungal	GCA_008452705.1	CM018013.1.region005.gbk	1341.277376
isolate_fungal	GCA_000804445.1	AZHE01000036.1.region001.gbk	1341.277376
isolate_fungal	GCA_001636725.1	AZHB01000003.1.region001.gbk	1341.277376
isolate_bacterial_draft	GCF_001373335.1	NZ_CDQJ01000001.region015.gbk	1341.277376
isolate_fungal	GCA_011316255.1	RIBO01000003.1.region004.gbk	1341.277376
isolate_bacterial_draft	GCF_003332525.1	NZ_QDGS01000028.region001.gbk	1341.277376
isolate_fungal	GCA_009732865.1	ML769338.1.region001.gbk	1341.277376
isolate_fungal	GCA_002195955.1	ASZE01002278.1.region001.gbk	1341.277376
isolate_bacterial_complete	GCF_007363175.1	NZ_CP034686.1.region007.gbk	1341.277376
isolate_bacterial_draft	GCF_002326085.1	NZ_NQZJ01000028.region001.gbk	1341.277376
isolate_fungal	GCA_008452725.1	CM017988.1.region004.gbk	1341.277376
isolate_fungal	GCA_009176405.1	ML733430.1.region001.gbk	1341.277376
isolate_bacterial_draft	GCF_001444815.1	NZ_LJZC01000078.region001.gbk	1341.277376
isolate_fungal	GCA_006981975.1	SPUL01000001.1.region001.gbk	1341.277376
isolate_bacterial_draft	GCF_003668955.1	NZ_RAWO01000002.region006.gbk	1341.277376
isolate_bacterial_draft	GCF_003012835.1	NZ_PXXZ01000020.region003.gbk	1341.277376
isolate_bacterial_draft	GCF_006788925.1	NZ_VHIE01000002.region001.gbk	1343.968006
isolate_fungal	GCA_000222955.2	AFSE01000028.1.region001.gbk	1343.968006
isolate_bacterial_draft	GCF_004370015.1	NZ_RWLF01000022.region001.gbk	1343.968006
isolate_fungal	GCA_003690215.1	QWXV01000022.1.region001.gbk	1343.968006
isolate_bacterial_draft	GCF_000399385.1	NZ_KB976659.1.region001.gbk	1343.968006
isolate_fungal	GCA_900232045.2	OCTH02000004.1.region007.gbk	1343.968006
isolate_fungal	GCA_900232045.2	OCTH02000001.1.region009.gbk	1343.968006
isolate_fungal	GCA_000320905.1	BAEZ01000022.1.region002.gbk	1343.968006
isolate_fungal	GCA_004522655.2	SNSC02000005.1.region001.gbk	1343.968006
isolate_bacterial_draft	GCF_002326515.1	NZ_NQZK01000029.region001.gbk	1343.968006
isolate_fungal	GCA_009686845.1	BIZP01000079.1.region001.gbk	1343.968006
isolate_fungal	GCA_002104975.1	MCOG01000161.1.region001.gbk	1343.968006
isolate_fungal	GCA_003690965.1	QWZL01000097.1.region001.gbk	1343.968006
isolate_fungal	GCA_003369665.1	PDLM01000001.1.region007.gbk	1343.968006
isolate_fungal	GCA_900232045.2	OCTH02000001.1.region006.gbk	1343.968006
isolate_fungal	GCA_001307865.1	LHSL01000072.1.region001.gbk	1343.968006
isolate_fungal	GCA_003370505.1	PDUH01000026.1.region001.gbk	1343.968006
isolate_bacterial_draft	GCF_003852525.1	NZ_QAJL01000001.region002.gbk	1343.968006
isolate_fungal	GCA_002148275.1	JRQC01000023.1.region001.gbk	1343.968006
isolate_fungal	GCA_009686785.1	BIZM01000080.1.region001.gbk	1343.968006
isolate_fungal	GCA_009686465.1	BIYW01000077.1.region001.gbk	1343.968006
isolate_fungal	GCA_002072425.1	MOOB01000036.1.region001.gbk	1343.968006
isolate_fungal	GCA_003691035.1	QWZA01000029.1.region001.gbk	1343.968006
isolate_fungal	GCA_000340215.1	KB446557.1.region004.gbk	1343.968006
isolate_bacterial_draft	GCF_004371715.1	NZ_RWOR01000016.region001.gbk	1343.968006
mibig		BGC0000381.gbk	1343.968006
isolate_fungal	GCA_000150085.1	DS268136.1.region001.gbk	1343.968006
isolate_fungal	GCA_009687365.1	BJAP01000096.1.region001.gbk	1343.968006
isolate_fungal	GCA_006232225.1	VCHV01000046.1.region001.gbk	1343.968006
isolate_fungal	GCA_002016555.1	LJBN01000068.1.region001.gbk	1343.968006
isolate_fungal	GCA_000952775.2	JYNM02000002.1.region003.gbk	1343.968006
isolate_fungal	GCA_003690865.1	QWYS01000018.1.region001.gbk	1343.968006
isolate_fungal	GCA_000814955.1	AZNH01000064.1.region001.gbk	1343.968006
isolate_fungal	GCA_009684935.1	BIYM01000105.1.region001.gbk	1343.968006
isolate_fungal	GCA_003690415.1	QWXU01000044.1.region001.gbk	1343.968006
isolate_fungal	GCA_003690365.1	QWXX01000185.1.region001.gbk	1343.968006
isolate_fungal	GCA_008086725.1	VFEN01000030.1.region001.gbk	1343.968006
isolate_fungal	GCA_003690235.1	QWXT01000031.1.region001.gbk	1343.968006
isolate_fungal	GCA_001625195.1	CM004174.1.region004.gbk	1343.968006
isolate_fungal	GCA_003691095.1	QWYW01000015.1.region001.gbk	1343.968006
isolate_fungal	GCA_003690815.1	QWYZ01000040.1.region001.gbk	1343.968006
isolate_fungal	GCA_002916455.1	PKQL01000025.1.region001.gbk	1343.968006
isolate_fungal	GCA_009297995.1	WGPE01000025.1.region001.gbk	1343.968006
isolate_fungal	GCA_009687565.1	BJAZ01000102.1.region001.gbk	1343.968006
isolate_fungal	GCA_009687545.1	BJAY01000102.1.region001.gbk	1343.968006
isolate_fungal	GCA_001715265.1	MCQH01000282.1.region002.gbk	1343.968006
isolate_fungal	GCA_003691075.1	QWYX01000014.1.region001.gbk	1343.968006
isolate_fungal	GCA_002211485.2	NKJJ02000001.1.region003.gbk	1343.968006
isolate_fungal	GCA_003690705.1	QWZG01000056.1.region001.gbk	1343.968006
isolate_bacterial_complete	GCF_000330865.1	NC_020064.1.region006.gbk	1343.968006
isolate_fungal	GCA_001618945.1	JYHR01000002.1.region001.gbk	1343.968006
isolate_bacterial_draft	GCF_003976585.1	NZ_RXEX01000027.region001.gbk	1343.968006
isolate_bacterial_draft	GCF_003975505.1	NZ_RXDP01000015.region001.gbk	1343.968006
isolate_fungal	GCA_009687325.1	BJAN01000089.1.region001.gbk	1343.968006
isolate_fungal	GCA_002742065.1	LKMD01000228.1.region001.gbk	1343.968006
isolate_bacterial_draft	GCF_001444955.1	NZ_LJZE01000207.region001.gbk	1343.968006
isolate_fungal	GCA_003691195.1	QWYL01000064.1.region001.gbk	1343.968006
isolate_fungal	GCA_006112615.1	CM016798.1.region003.gbk	1343.968006
isolate_fungal	GCA_003690685.1	QWZH01000152.1.region001.gbk	1343.968006
isolate_fungal	GCA_009684815.1	BIYG01000103.1.region001.gbk	1343.968006
isolate_fungal	GCA_003691255.1	QWYI01000003.1.region001.gbk	1343.968006
isolate_fungal	GCA_009687685.1	BJBF01000099.1.region001.gbk	1343.968006
isolate_fungal	GCA_009686765.1	BIZL01000076.1.region001.gbk	1343.968006
isolate_fungal	GCA_009684795.1	BIYF01000088.1.region001.gbk	1343.968006
isolate_bacterial_draft	GCF_900455165.1	NZ_UATT01000010.region001.gbk	1343.968006
isolate_fungal	GCA_009687125.1	BJAD01000100.1.region001.gbk	1343.968006
isolate_fungal	GCA_009684895.1	BIYK01000100.1.region001.gbk	1343.968006
isolate_fungal	GCA_003690845.1	QWYV01000011.1.region001.gbk	1343.968006
isolate_fungal	GCA_003689355.1	QWWK01000015.1.region002.gbk	1343.968006
isolate_fungal	GCA_001021365.1	LDEE01000013.1.region003.gbk	1343.968006
isolate_fungal	GCA_009834425.1	RAIK01000007.1.region006.gbk	1343.968006
isolate_fungal	GCA_008973515.1	VYTW01000114.1.region001.gbk	1343.968006
isolate_fungal	GCA_000315645.2	JH993636.1.region001.gbk	1343.968006
isolate_fungal	GCA_009686825.1	BIZO01000086.1.region001.gbk	1343.968006
isolate_fungal	GCA_000577395.2	HG815192.1.region001.gbk	1343.968006
isolate_bacterial_draft	GCF_003838585.1	NZ_NSVT01000019.region001.gbk	1343.968006
isolate_fungal	GCA_003691015.1	QWZJ01000096.1.region001.gbk	1343.968006
isolate_fungal	GCA_009687705.1	BJBG01000175.1.region001.gbk	1343.968006
isolate_fungal	GCA_009686965.1	BIZV01000085.1.region001.gbk	1343.968006
isolate_fungal	GCA_003690925.1	QWYN01000002.1.region001.gbk	1343.968006
isolate_fungal	GCA_002749855.1	PCZV01000019.1.region002.gbk	1343.968006
isolate_bacterial_draft	GCF_003969555.1	NZ_RXUE01000074.region001.gbk	1343.968006
isolate_fungal	GCA_009812365.1	VTFN01000006.1.region001.gbk	1343.968006
isolate_fungal	GCA_001630395.1	LWBM01000026.1.region002.gbk	1343.968006
isolate_fungal	GCA_002072265.1	MDYM01000009.1.region001.gbk	1343.968006
isolate_fungal	GCA_003691135.1	QWYQ01000002.1.region001.gbk	1343.968006
isolate_fungal	GCA_009687265.1	BJAK01000099.1.region001.gbk	1343.968006
isolate_fungal	GCA_009687665.1	BJBE01000090.1.region001.gbk	1343.968006
isolate_fungal	GCA_009707825.1	VFEO01000021.1.region001.gbk	1343.968006
isolate_fungal	GCA_003690455.1	QWXP01000153.1.region001.gbk	1343.968006
isolate_fungal	GCA_009805495.1	SELE01000013.1.region001.gbk	1343.968006
isolate_fungal	GCA_000315665.1	JH993724.1.region001.gbk	1343.968006
isolate_fungal	GCA_009805535.1	SELF01000016.1.region002.gbk	1343.968006
isolate_fungal	GCA_009686985.1	BIZW01000081.1.region001.gbk	1343.968006
isolate_fungal	GCA_003689055.1	QWWG01000055.1.region001.gbk	1343.968006
mibig		BGC0001414.gbk	1343.968006
isolate_fungal	GCA_004522665.1	SNSD01000005.1.region001.gbk	1343.968006
isolate_fungal	GCA_009687165.1	BJAF01000097.1.region001.gbk	1343.968006
isolate_fungal	GCA_900232045.2	OCTH02000015.1.region001.gbk	1343.968006
isolate_fungal	GCA_001901625.1	MJAE01000034.1.region001.gbk	1343.968006
isolate_fungal	GCA_009728675.1	WJSM01000029.1.region001.gbk	1343.968006
isolate_fungal	GCA_009685115.1	BIYV01000078.1.region001.gbk	1343.968006
isolate_fungal	GCA_003690255.1	QWXO01000141.1.region001.gbk	1343.968006
isolate_fungal	GCA_900015495.1	FBRY01000016.1.region001.gbk	1343.968006
isolate_fungal	GCA_002749805.1	NEXV01000567.1.region001.gbk	1343.968006
isolate_bacterial_draft	GCF_003975535.1	NZ_RXDQ01000017.region001.gbk	1343.968006
isolate_fungal	GCA_003691215.1	QWXZ01000173.1.region001.gbk	1343.968006
isolate_fungal	GCA_000359705.1	KB908703.1.region001.gbk	1343.968006
isolate_fungal	GCA_003426235.1	NQIM01000040.1.region001.gbk	1343.968006
isolate_fungal	GCA_001741905.1	LLBX01000005.1.region002.gbk	1343.968006
isolate_fungal	GCA_001857725.1	JRPV01000747.1.region001.gbk	1343.968006
mag_uba	DFUD	DFUD01000021.1.region001.gbk	1343.968006
isolate_fungal	GCA_003690405.1	QWXY01000066.1.region001.gbk	1343.968006
isolate_fungal	GCA_009687725.1	BJBH01000098.1.region001.gbk	1343.968006
isolate_fungal	GCA_003971505.1	CP015872.1.region003.gbk	1343.968006
isolate_fungal	GCA_900015485.1	FBRW01000010.1.region001.gbk	1343.968006
isolate_fungal	GCA_003690945.1	QWZM01000061.1.region001.gbk	1343.968006
isolate_fungal	GCA_009686545.1	BIZA01000079.1.region001.gbk	1343.968006
isolate_fungal	GCA_003691295.1	QWYG01000147.1.region001.gbk	1343.968006
isolate_fungal	GCA_003690905.1	QWYP01000009.1.region001.gbk	1343.968006
isolate_fungal	GCA_009687145.1	BJAE01000106.1.region001.gbk	1343.968006
isolate_fungal	GCA_003370525.1	PDUI01000040.1.region001.gbk	1343.968006
isolate_fungal	GCA_009687645.1	BJBD01000091.1.region001.gbk	1343.968006
isolate_fungal	GCA_009687045.1	BIZZ01000093.1.region003.gbk	1346.653259
isolate_fungal	GCA_009684975.1	BIYO01000103.1.region003.gbk	1346.653259
isolate_fungal	GCA_000733025.2	JNNR01000877.1.region001.gbk	1346.653259
isolate_fungal	GCA_008452735.1	SRZH01000017.1.region003.gbk	1346.653259
isolate_fungal	GCA_004329375.1	RCTM01000009.1.region002.gbk	1346.653259
isolate_fungal	GCA_009686705.1	BIZI01000137.1.region002.gbk	1346.653259
isolate_fungal	GCA_009686505.1	BIYY01000145.1.region002.gbk	1346.653259
isolate_fungal	GCA_008452705.1	CM018013.1.region006.gbk	1346.653259
isolate_fungal	GCA_009686945.1	BIZU01000094.1.region003.gbk	1346.653259
isolate_fungal	GCA_003049485.1	PYST01000065.1.region002.gbk	1346.653259
isolate_fungal	GCA_001513925.1	LLXE01000041.1.region001.gbk	1346.653259
isolate_bacterial_complete	GCF_000707925.2	NZ_CP045803.1.region004.gbk	1346.653259
isolate_fungal	GCA_009686885.1	BIZR01000150.1.region002.gbk	1346.653259
isolate_fungal	GCA_002873125.1	PGCI01000771.1.region001.gbk	1346.653259
isolate_fungal	GCA_009686925.1	BIZT01000099.1.region003.gbk	1346.653259
isolate_fungal	GCA_009193525.1	ML741811.1.region001.gbk	1346.653259
isolate_fungal	GCA_002007945.1	MKZY01000005.1.region007.gbk	1346.653259
isolate_fungal	GCA_003709025.1	QQZZ01000052.1.region002.gbk	1346.653259
isolate_bacterial_complete	GCF_000010165.1	NC_012491.1.region004.gbk	1346.653259
isolate_bacterial_draft	GCF_009828195.1	NZ_WMBR01000001.region003.gbk	1346.653259
isolate_fungal	GCA_001890125.1	KV878125.1.region011.gbk	1346.653259
isolate_fungal	GCA_002742065.1	CM008507.1.region005.gbk	1346.653259
isolate_fungal	GCA_002443215.2	NWUG02001363.1.region001.gbk	1346.653259
isolate_fungal	GCA_003344595.1	QPIC01000001.1.region001.gbk	1346.653259
isolate_fungal	GCA_003184865.1	KZ824288.1.region001.gbk	1346.653259
isolate_fungal	GCA_009687245.1	BJAJ01000109.1.region003.gbk	1346.653259
isolate_fungal	GCA_009685075.1	BIYT01000087.1.region003.gbk	1346.653259
isolate_fungal	GCA_002443195.2	NWUI02000026.1.region001.gbk	1346.653259
isolate_fungal	GCA_009687525.1	BJAX01000125.1.region003.gbk	1346.653259
isolate_fungal	GCA_900232045.2	OCTH02000003.1.region005.gbk	1346.653259
isolate_fungal	GCA_009686625.1	BIZE01000144.1.region002.gbk	1346.653259
isolate_fungal	GCA_003953585.1	RAXE01000022.1.region001.gbk	1346.653259
isolate_fungal	GCA_009686725.1	BIZJ01000140.1.region002.gbk	1346.653259
isolate_bacterial_draft	GCF_002632765.1	NZ_NJAH01000003.region002.gbk	1346.653259
isolate_fungal	GCA_009193445.1	ML743593.1.region001.gbk	1346.653259
isolate_fungal	GCA_002276475.2	NCSK02000144.1.region001.gbk	1346.653259
isolate_fungal	GCA_000697705.1	KL198018.1.region002.gbk	1346.653259
isolate_fungal	GCA_000184455.3	BA000054.1.region008.gbk	1346.653259
isolate_fungal	GCA_002894705.1	NVQI01000111.1.region001.gbk	1346.653259
isolate_bacterial_draft	GCF_000707945.1	NZ_JMGX01000009.region001.gbk	1346.653259
isolate_fungal	GCA_001599755.1	BCHX01000001.1.region001.gbk	1346.653259
isolate_bacterial_draft	GCF_001401385.1	NZ_LJPR01000034.region001.gbk	1346.653259
isolate_fungal	GCA_003953515.1	RAXA01000835.1.region001.gbk	1346.653259
isolate_fungal	GCA_009176385.1	ML734942.1.region001.gbk	1346.653259
isolate_fungal	GCA_001043855.1	LELE01000021.1.region001.gbk	1346.653259
isolate_fungal	GCA_000269785.2	AKHY01000187.1.region001.gbk	1346.653259
mibig		BGC0001536.gbk	1346.653259
isolate_fungal	GCA_900232045.2	OCTH02000004.1.region008.gbk	1346.653259
isolate_fungal	GCA_010093925.1	ML994742.1.region001.gbk	1349.333169
isolate_fungal	GCA_001773325.1	LXJU01000003.1.region006.gbk	1349.333169
isolate_fungal	GCA_008086755.1	CM017834.1.region005.gbk	1349.333169
isolate_bacterial_complete	GCF_002849855.1	NZ_CP018617.1.region003.gbk	1349.333169
isolate_fungal	GCA_000226655.1	DF093565.1.region003.gbk	1349.333169
isolate_fungal	GCA_002234185.1	NJCJ01000083.1.region001.gbk	1349.333169
isolate_fungal	GCA_008086845.1	CM017821.1.region005.gbk	1349.333169
isolate_fungal	GCA_006508115.1	QUSE01000014.1.region001.gbk	1349.333169
isolate_fungal	GCA_000383025.1	KB908898.1.region002.gbk	1349.333169
isolate_fungal	GCA_900232045.2	OCTH02000001.1.region010.gbk	1349.333169
isolate_fungal	GCA_000769265.1	JPKY01000004.1.region001.gbk	1349.333169
isolate_fungal	GCA_008973505.1	VYTV01000277.1.region002.gbk	1349.333169
isolate_fungal	GCA_011035435.1	WEWD01000445.1.region001.gbk	1349.333169
isolate_fungal	GCA_008729065.1	PQSW01000016.1.region003.gbk	1349.333169
isolate_fungal	GCA_000769735.1	JQFY01000070.1.region001.gbk	1349.333169
isolate_fungal	GCA_000347355.1	CAGA01000044.1.region001.gbk	1349.333169
isolate_fungal	GCA_008729105.1	PPFZ01000012.1.region001.gbk	1349.333169
isolate_bacterial_draft	GCF_001601585.1	NZ_LOHI01000003.region001.gbk	1349.333169
isolate_fungal	GCA_001741905.1	LLBX01000007.1.region003.gbk	1349.333169
isolate_fungal	GCA_002072455.1	JARG01000010.1.region001.gbk	1349.333169
isolate_fungal	GCA_002234965.2	NKHV02000066.1.region001.gbk	1349.333169
isolate_fungal	GCA_009687765.1	BJBJ01000010.1.region003.gbk	1349.333169
isolate_fungal	GCA_008086785.1	VBVM01000092.1.region002.gbk	1349.333169
isolate_fungal	GCA_008452715.1	CM017981.1.region006.gbk	1349.333169
isolate_fungal	GCA_004153425.1	SGAW01000015.1.region001.gbk	1349.333169
isolate_fungal	GCA_006112615.1	NPOS01000032.1.region001.gbk	1349.333169
isolate_fungal	GCA_000769745.1	JQFZ01000133.1.region001.gbk	1349.333169
isolate_fungal	GCA_002234955.1	NKHT01000035.1.region001.gbk	1349.333169
isolate_fungal	GCA_010015525.1	ML974111.1.region002.gbk	1349.333169
isolate_fungal	GCA_009834425.1	RAIK01000001.1.region003.gbk	1349.333169
isolate_fungal	GCA_000732125.1	JOWA01000165.1.region001.gbk	1349.333169
isolate_bacterial_draft	GCF_000757075.1	NZ_KN150936.1.region001.gbk	1349.333169
isolate_fungal	GCA_001908125.1	MNBE01000099.1.region002.gbk	1349.333169
isolate_fungal	GCA_011421365.1	WILA01000012.1.region001.gbk	1349.333169
isolate_fungal	GCA_001576745.1	LOAM01000025.1.region001.gbk	1349.333169
isolate_fungal	GCA_001748405.1	BCLK01000248.1.region001.gbk	1349.333169
isolate_fungal	GCA_001723175.2	KV766164.1.region001.gbk	1349.333169
isolate_fungal	GCA_005546515.1	SZWD01000010.1.region002.gbk	1349.333169
isolate_fungal	GCA_009687785.1	BJBK01000018.1.region003.gbk	1349.333169
isolate_fungal	GCA_001642045.1	KV441548.1.region003.gbk	1349.333169
isolate_fungal	GCA_008274985.1	CP035526.1.region003.gbk	1349.333169
isolate_fungal	GCA_002081935.3	MLHU03000207.1.region001.gbk	1349.333169
isolate_fungal	GCA_011692745.1	JAACJD010000001.region013.gbk	1349.333169
isolate_fungal	GCA_900163765.1	FUKH01000002.1.region005.gbk	1349.333169
isolate_fungal	GCA_900231935.2	OCTF02000001.1.region006.gbk	1349.333169
isolate_bacterial_draft	GCF_007991695.1	NZ_BJYV01000002.region001.gbk	1349.333169
isolate_fungal	GCA_009687805.1	BJBL01000016.1.region003.gbk	1349.333169
isolate_fungal	GCA_000812125.1	JOMC01000048.1.region001.gbk	1349.333169
isolate_fungal	GCA_009176395.1	ML734362.1.region001.gbk	1349.333169
isolate_fungal	GCA_000150975.2	DS989822.1.region007.gbk	1349.333169
isolate_fungal	GCA_002994015.1	POSS01000023.1.region002.gbk	1349.333169
isolate_fungal	GCA_011634645.1	WHMB01000021.1.region003.gbk	1349.333169
isolate_fungal	GCA_900465125.1	UBIP01000001.1.region001.gbk	1349.333169
isolate_fungal	GCA_008931935.1	MUGH01000054.1.region001.gbk	1349.333169
isolate_fungal	GCA_003800485.1	PUHX01000089.1.region001.gbk	1349.333169
isolate_fungal	GCA_004521935.1	SDBR01000015.1.region001.gbk	1349.333169
isolate_fungal	GCA_003122705.1	QCWU01000009.1.region002.gbk	1349.333169
isolate_bacterial_draft	GCF_000427295.1	NZ_ATNM01000137.region001.gbk	1349.333169
mibig		BGC0001628.gbk	1349.333169
isolate_fungal	GCA_002236925.2	NCLD02006683.1.region002.gbk	1349.333169
isolate_bacterial_complete	GCF_004919535.3	NZ_CP039631.3.region010.gbk	1352.007766
isolate_fungal	GCA_011033785.1	WESZ01000004.1.region001.gbk	1352.007766
isolate_fungal	GCA_010015825.1	ML977315.1.region003.gbk	1352.007766
isolate_fungal	GCA_001399475.1	LKUP01000505.1.region001.gbk	1352.007766
isolate_fungal	GCA_006112615.1	CM016796.1.region005.gbk	1352.007766
isolate_fungal	GCA_003691115.1	QWYT01000010.1.region001.gbk	1352.007766
isolate_fungal	GCA_002554605.1	MXAW01000004.1.region002.gbk	1352.007766
isolate_bacterial_draft	GCF_000389595.1	NZ_HF952043.1.region007.gbk	1352.007766
isolate_fungal	GCA_010015615.1	ML976615.1.region005.gbk	1352.007766
isolate_fungal	GCA_008086845.1	CM017822.1.region004.gbk	1352.007766
isolate_bacterial_draft	GCF_000836475.1	NZ_JXWQ02000001.region008.gbk	1352.007766
isolate_fungal	GCA_002534735.1	NFUF01000044.1.region002.gbk	1352.007766
isolate_fungal	GCA_001858085.1	DAAX01000003.1.region001.gbk	1352.007766
isolate_bacterial_draft	GCF_000716745.1	NZ_JNYK01000040.region001.gbk	1352.007766
isolate_bacterial_draft	GCF_000685825.1	NZ_JMKQ01000005.region001.gbk	1352.007766
isolate_fungal	GCA_008086845.1	CM017823.1.region003.gbk	1352.007766
isolate_fungal	GCA_001557495.1	LSAY01000024.1.region001.gbk	1352.007766
isolate_fungal	GCA_002168265.2	NHTE02000041.1.region001.gbk	1352.007766
isolate_fungal	GCA_009761125.1	QXHG01000120.1.region001.gbk	1352.007766
isolate_fungal	GCA_002369805.1	NPFE01001641.1.region001.gbk	1352.007766
isolate_fungal	GCA_004155915.1	QJOA01000052.1.region001.gbk	1352.007766
isolate_fungal	GCA_002894145.1	MTYI01000118.1.region001.gbk	1352.007766
isolate_fungal	GCA_001950535.1	BCKA01000004.1.region002.gbk	1352.007766
isolate_fungal	GCA_001430935.1	LJPJ01002068.1.region001.gbk	1352.007766
isolate_fungal	GCA_003503105.1	QVXD01000016.1.region001.gbk	1352.007766
isolate_fungal	GCA_003719415.1	RHLO01000324.1.region001.gbk	1352.007766
isolate_fungal	GCA_008086785.1	VBVM01000092.1.region005.gbk	1352.007766
isolate_fungal	GCA_011316255.1	RIBO01000003.1.region002.gbk	1352.007766
isolate_fungal	GCA_001624995.1	LWDY01000024.1.region001.gbk	1352.007766
isolate_fungal	GCA_001430925.1	LJPH01001778.1.region001.gbk	1352.007766
isolate_fungal	GCA_001557505.1	LSAX01000007.1.region004.gbk	1352.007766
isolate_fungal	GCA_004299825.1	CP036209.1.region002.gbk	1352.007766
isolate_bacterial_draft	GCF_001008655.1	NZ_LCYN01000039.region002.gbk	1352.007766
isolate_fungal	GCA_001599415.1	BCGT01000002.1.region003.gbk	1352.007766
isolate_bacterial_draft	GCF_004374075.1	NZ_RWTE01000017.region001.gbk	1352.007766
isolate_fungal	GCA_010015635.1	ML976118.1.region001.gbk	1352.007766
isolate_fungal	GCA_000804445.1	AZHE01000001.1.region002.gbk	1352.007766
isolate_fungal	GCA_001599415.1	BCGT01000002.1.region002.gbk	1352.007766
isolate_fungal	GCA_002148275.1	JRQC01000048.1.region001.gbk	1354.677083
isolate_bacterial_draft	GCF_001885535.1	NZ_MOYO01000001.region023.gbk	1354.677083
isolate_fungal	GCA_001599855.1	BCID01000006.1.region002.gbk	1354.677083
isolate_fungal	GCA_001078395.1	BBXM01000136.1.region001.gbk	1354.677083
isolate_fungal	GCA_003497825.1	QVWQ01000071.1.region001.gbk	1354.677083
isolate_bacterial_complete	GCF_002028325.1	NZ_CP018420.1.region005.gbk	1354.677083
isolate_fungal	GCA_900231935.2	OCTF02000003.1.region004.gbk	1354.677083
isolate_fungal	GCA_010724135.1	BLKE01000007.1.region001.gbk	1354.677083
isolate_bacterial_draft	GCF_000763165.1	NZ_JNCT01000012.region001.gbk	1354.677083
isolate_fungal	GCA_010724335.1	BLKG01000133.1.region001.gbk	1354.677083
isolate_fungal	GCA_002740505.1	JPOR01000083.1.region001.gbk	1354.677083
isolate_fungal	GCA_008131165.1	VRTN01000101.1.region001.gbk	1354.677083
isolate_fungal	GCA_000349385.1	KB705649.1.region001.gbk	1354.677083
isolate_bacterial_draft	GCF_003013595.1	NZ_PXZE01000010.region001.gbk	1354.677083
isolate_fungal	GCA_004155035.1	QJOB01000029.1.region003.gbk	1354.677083
isolate_bacterial_complete	GCF_001865855.1	NZ_CP017839.1.region006.gbk	1354.677083
isolate_fungal	GCA_004303015.1	RZGP01000006.1.region003.gbk	1354.677083
isolate_fungal	GCA_003953825.1	RAXI01000045.1.region001.gbk	1354.677083
isolate_bacterial_complete	GCF_000192865.1	NC_015276.1.region005.gbk	1354.677083
isolate_bacterial_complete	GCF_002356035.1	NZ_AP017900.1.region026.gbk	1354.677083
isolate_fungal	GCA_002632455.2	NBAU02000048.1.region001.gbk	1354.677083
isolate_fungal	GCA_009602615.1	VINN01000009.1.region001.gbk	1354.677083
isolate_fungal	GCA_002072265.1	MDYM01000001.1.region007.gbk	1354.677083
isolate_fungal	GCA_003665835.1	QPFZ01000006.1.region001.gbk	1354.677083
isolate_bacterial_draft	GCF_003667075.1	NZ_RCNK01000012.region001.gbk	1354.677083
isolate_fungal	GCA_009602505.1	VINL01000011.1.region004.gbk	1354.677083
isolate_fungal	GCA_003693515.1	QUZE01000137.1.region001.gbk	1354.677083
isolate_fungal	GCA_005765155.1	VCCP01000005.1.region004.gbk	1354.677083
isolate_bacterial_draft	GCF_900104875.1	NZ_FNSP01000004.region007.gbk	1354.677083
mibig		BGC0001768.gbk	1354.677083
isolate_fungal	GCA_000836115.1	KN847494.1.region002.gbk	1354.677083
isolate_fungal	GCA_001652425.1	KV442539.1.region001.gbk	1354.677083
isolate_bacterial_complete	GCF_002949975.1	NZ_CP026880.1.region007.gbk	1354.677083
isolate_bacterial_draft	GCF_009712555.1	NZ_WMKF01000009.region001.gbk	1354.677083
isolate_fungal	GCA_000965225.2	BBTG02000028.1.region001.gbk	1354.677083
isolate_fungal	GCA_900015455.1	FBRJ01000004.1.region001.gbk	1354.677083
isolate_fungal	GCA_004299765.1	CP036235.1.region002.gbk	1354.677083
isolate_bacterial_draft	GCF_003991895.1	NZ_RSCK01000005.region001.gbk	1354.677083
isolate_fungal	GCA_003665825.1	QPFY01000019.1.region001.gbk	1354.677083
isolate_fungal	GCA_001636675.1	AZGY01000004.1.region006.gbk	1354.677083
isolate_fungal	GCA_003497835.1	QVWN01000075.1.region001.gbk	1354.677083
isolate_fungal	GCA_001931935.1	MSJE01000028.1.region002.gbk	1354.677083
isolate_fungal	GCA_004014815.1	RYZI01000067.1.region001.gbk	1354.677083
isolate_fungal	GCA_009982855.1	JAADKA010000021.region002.gbk	1354.677083
isolate_bacterial_draft	GCF_007990715.1	NZ_BJWY01000010.region001.gbk	1354.677083
isolate_fungal	GCA_010724255.1	BLKF01000029.1.region001.gbk	1354.677083
isolate_fungal	GCA_002104975.1	MCOG01000052.1.region001.gbk	1354.677083
isolate_fungal	GCA_900015425.1	FBRT01000004.1.region001.gbk	1354.677083
isolate_bacterial_draft	GCF_001454205.1	NZ_LLUR01000028.region002.gbk	1354.677083
isolate_fungal	GCA_900538235.1	UNSE01000008.1.region001.gbk	1354.677083
isolate_fungal	GCA_001890725.1	KV878210.1.region007.gbk	1354.677083
isolate_fungal	GCA_003693505.1	QUZD01000118.1.region001.gbk	1354.677083
isolate_bacterial_complete	GCF_003030345.1	NZ_CP028158.1.region006.gbk	1354.677083
isolate_fungal	GCA_001576715.1	LOAN01000003.1.region001.gbk	1354.677083
isolate_fungal	GCA_002909715.1	PDME01000239.1.region001.gbk	1354.677083
mibig		BGC0001873.gbk	1354.677083
isolate_bacterial_draft	GCF_009712165.1	NZ_WMKC01000120.region001.gbk	1354.677083
isolate_fungal	GCA_002267045.1	CP022851.1.region002.gbk	1354.677083
isolate_bacterial_draft	GCF_003357645.1	NZ_QOMD01000136.region001.gbk	1354.677083
isolate_fungal	GCA_002911195.1	LMTV01000005.1.region001.gbk	1354.677083
isolate_fungal	GCA_003316985.1	QKXC01000020.1.region001.gbk	1354.677083
isolate_fungal	GCA_009761105.1	PUWS01000044.1.region001.gbk	1354.677083
isolate_fungal	GCA_900096505.1	FMSL01000010.1.region002.gbk	1357.341151
isolate_fungal	GCA_005382395.1	PTQP01000050.1.region001.gbk	1357.341151
isolate_bacterial_complete	GCF_002367995.1	NZ_AP018208.1.region001.gbk	1357.341151
isolate_fungal	GCA_000315255.1	KB205999.1.region002.gbk	1357.341151
isolate_fungal	GCA_011075025.1	JAAFYM010000007.region005.gbk	1357.341151
isolate_fungal	GCA_005382375.1	PTQQ01000140.1.region001.gbk	1357.341151
isolate_fungal	GCA_900102585.1	FMWQ01000038.1.region001.gbk	1357.341151
isolate_fungal	GCA_009613015.1	VXCB01000075.1.region001.gbk	1357.341151
isolate_fungal	GCA_003290285.1	PKMI01000050.1.region002.gbk	1357.341151
isolate_bacterial_draft	GCF_900113865.1	NZ_FOQY01000002.region002.gbk	1357.341151
isolate_fungal	GCA_010883425.1	JAAAJJ010000183.region001.gbk	1357.341151
isolate_fungal	GCA_001950455.1	BCGG01000009.1.region002.gbk	1357.341151
isolate_fungal	GCA_009687785.1	BJBK01000021.1.region002.gbk	1357.341151
isolate_fungal	GCA_011420415.1	SKBY01000015.1.region003.gbk	1357.341151
isolate_fungal	GCA_000350065.2	AMCV02000004.1.region002.gbk	1357.341151
isolate_fungal	GCA_000226655.1	DF093572.1.region002.gbk	1357.341151
isolate_fungal	GCA_007896495.1	VCEC01000003.1.region001.gbk	1357.341151
isolate_fungal	GCA_001931795.1	MSJD01000148.1.region003.gbk	1357.341151
isolate_fungal	GCA_001599835.1	BCIC01000002.1.region002.gbk	1357.341151
isolate_fungal	GCA_004155945.1	QJNY01000136.1.region001.gbk	1357.341151
isolate_bacterial_complete	GCF_000146875.3	NC_014483.2.region009.gbk	1357.341151
isolate_fungal	GCA_900015445.1	FBUJ01000002.1.region003.gbk	1357.341151
isolate_fungal	GCA_009728675.1	WJSM01000005.1.region003.gbk	1357.341151
isolate_fungal	GCA_003709005.1	PELF01000003.1.region001.gbk	1357.341151
isolate_fungal	GCA_004366825.1	QAPG01000005.1.region002.gbk	1357.341151
isolate_fungal	GCA_004156025.2	PDWZ02000007.1.region001.gbk	1357.341151
isolate_fungal	GCA_009193115.1	VTAY01000046.1.region001.gbk	1357.341151
isolate_fungal	GCA_001741915.1	LKBF01000010.1.region006.gbk	1357.341151
isolate_fungal	GCA_009687805.1	BJBL01000018.1.region004.gbk	1357.341151
isolate_fungal	GCA_900015465.1	FBUI01000003.1.region001.gbk	1357.341151
isolate_fungal	GCA_000633045.1	AUZU01000024.1.region001.gbk	1357.341151
isolate_fungal	GCA_000956045.1	KQ030557.1.region001.gbk	1357.341151
isolate_bacterial_draft	GCF_009909145.1	c00045_NZ_JAAA...region001.gbk	1357.341151
isolate_fungal	GCA_001835465.1	LQCH01000001.1.region004.gbk	1357.341151
isolate_fungal	GCA_000218725.1	GL945482.1.region004.gbk	1357.341151
isolate_fungal	GCA_003574525.1	QPFE01000075.1.region002.gbk	1357.341151
isolate_fungal	GCA_001642055.1	KV441488.1.region001.gbk	1357.341151
isolate_fungal	GCA_010883455.1	JAAAJL010000226.region001.gbk	1357.341151
isolate_bacterial_draft	GCF_002632465.1	NZ_NIBS01000002.region001.gbk	1357.341151
isolate_fungal	GCA_001599595.1	BCHH01000016.1.region001.gbk	1357.341151
isolate_fungal	GCA_000513255.1	HG792016.1.region002.gbk	1357.341151
isolate_bacterial_draft	GCF_007827505.1	NZ_VISO01000001.region002.gbk	1357.341151
isolate_fungal	GCA_001717485.1	JXNT01000006.1.region001.gbk	1357.341151
isolate_fungal	GCA_002940785.1	JXSW01000011.1.region001.gbk	1357.341151
isolate_fungal	GCA_002849105.1	MSFO01000002.1.region015.gbk	1357.341151
isolate_fungal	GCA_009728655.1	WJSN01000004.1.region002.gbk	1357.341151
isolate_fungal	GCA_004769165.1	SMSW01000002.1.region001.gbk	1357.341151
isolate_fungal	GCA_007735645.1	CP042194.1.region001.gbk	1357.341151
isolate_fungal	GCA_008274985.1	CP035525.1.region005.gbk	1357.341151
isolate_fungal	GCA_008086725.1	CM017808.1.region005.gbk	1357.341151
isolate_fungal	GCA_900100905.1	FMWP01000088.1.region001.gbk	1357.341151
isolate_fungal	GCA_011074995.1	JAAFYL010000040.region008.gbk	1357.341151
isolate_fungal	GCA_003415645.1	PYIV01000013.1.region001.gbk	1357.341151
isolate_fungal	GCA_000516985.1	KI912109.1.region005.gbk	1357.341151
isolate_fungal	GCA_002162615.1	NGKI01000013.1.region001.gbk	1357.341151
isolate_fungal	GCA_010093685.1	MU006233.1.region001.gbk	1357.341151
isolate_fungal	GCA_009687765.1	BJBJ01000013.1.region004.gbk	1357.341151
isolate_fungal	GCA_001684205.1	KV580584.1.region001.gbk	1357.341151
isolate_fungal	GCA_001599855.1	BCID01000002.1.region002.gbk	1357.341151
isolate_fungal	GCA_001705295.1	MBPS01000067.1.region001.gbk	1357.341151
isolate_fungal	GCA_003184785.1	KZ824776.1.region002.gbk	1357.341151
isolate_fungal	GCA_003664465.1	QQSR01000048.1.region001.gbk	1360
isolate_fungal	GCA_010093535.1	MU003516.1.region001.gbk	1360
isolate_bacterial_complete	GCF_002953115.1	NZ_CP026332.1.region003.gbk	1360
isolate_fungal	GCA_000225645.2	AFXM01000309.1.region001.gbk	1360
isolate_fungal	GCA_001675605.1	LXOP01000006.1.region001.gbk	1360
isolate_fungal	GCA_003316675.1	QNQR01000146.1.region001.gbk	1360
isolate_fungal	GCA_002924685.1	PJXR01000003.1.region004.gbk	1360
isolate_bacterial_complete	GCF_000757795.1	NZ_CP003811.1.region003.gbk	1360
isolate_fungal	GCA_003689335.1	QWWL01000007.1.region002.gbk	1360
isolate_fungal	GCA_001693355.1	MAQV01000011.1.region004.gbk	1360
isolate_fungal	GCA_900096695.1	FMJY01000010.1.region006.gbk	1360
isolate_fungal	GCA_007896495.1	VCEC01000004.1.region001.gbk	1360
isolate_fungal	GCA_900232045.2	OCTH02000001.1.region003.gbk	1360
isolate_fungal	GCA_000184455.3	BA000052.1.region005.gbk	1360
isolate_fungal	GCA_001644535.1	KV441643.1.region001.gbk	1360
isolate_fungal	GCA_004299825.1	CP036210.1.region001.gbk	1360
isolate_fungal	GCA_004299825.1	CP036208.1.region002.gbk	1360
isolate_fungal	GCA_010883525.1	JAAAJK010000158.region001.gbk	1360
isolate_fungal	GCA_003711385.1	NLCM01000310.1.region001.gbk	1360
isolate_fungal	GCA_003664385.1	QQSO01000056.1.region001.gbk	1360
isolate_bacterial_complete	GCF_000255295.1	NC_017030.1.region019.gbk	1360
isolate_fungal	GCA_008086725.1	CM017808.1.region004.gbk	1360
isolate_fungal	GCA_010883275.1	WXYG01001821.1.region001.gbk	1360
isolate_fungal	GCA_003008705.1	PDUO01000021.1.region001.gbk	1360
isolate_fungal	GCA_000733625.1	JMNC01000011.1.region001.gbk	1360
isolate_fungal	GCA_002924835.1	PJXY01000021.1.region001.gbk	1360
isolate_fungal	GCA_011421335.1	WIKY01000007.1.region001.gbk	1360
isolate_fungal	GCA_003184705.1	KZ825105.1.region003.gbk	1360
isolate_fungal	GCA_004022145.1	RCNU01000009.1.region002.gbk	1360
isolate_fungal	GCA_002924875.1	PJYA01000016.1.region002.gbk	1360
isolate_fungal	GCA_002534735.1	NFUF01000059.1.region001.gbk	1360
isolate_fungal	GCA_008086845.1	CM017821.1.region004.gbk	1360
isolate_fungal	GCA_000151145.1	DS995707.1.region001.gbk	1360
isolate_bacterial_complete	GCF_005484945.1	NZ_CP034035.1.region005.gbk	1360
isolate_fungal	GCA_004346965.1	CP034209.1.region005.gbk	1360
isolate_fungal	GCA_009728665.1	WJSO01000005.1.region003.gbk	1360
isolate_fungal	GCA_000240685.2	ADAG01001033.1.region001.gbk	1360
isolate_fungal	GCA_000816005.1	KN715899.1.region001.gbk	1360
isolate_fungal	GCA_008086785.1	VBVM01000078.1.region002.gbk	1360
isolate_fungal	GCA_003073865.1	KZ804212.1.region001.gbk	1360
isolate_fungal	GCA_900474475.3	UELZ03000003.1.region007.gbk	1360
isolate_fungal	GCA_003690305.1	QWXK01000016.1.region001.gbk	1360
isolate_fungal	GCA_001445595.3	DF977501.1.region001.gbk	1360
isolate_fungal	GCA_003689065.1	QWWM01000019.1.region001.gbk	1360
isolate_fungal	GCA_001693355.1	MAQV01000011.1.region002.gbk	1360
isolate_fungal	GCA_002925335.1	PJYY01000012.1.region001.gbk	1360
isolate_fungal	GCA_003116535.1	QEIL01000001.1.region001.gbk	1360
isolate_fungal	GCA_001599875.1	BCIE01000005.1.region002.gbk	1360
isolate_fungal	GCA_010883545.1	JAAAJM010000052.region003.gbk	1360
isolate_fungal	GCA_001548785.1	LOFD01000001.1.region001.gbk	1360
isolate_fungal	GCA_900015415.1	FBRN01000017.1.region001.gbk	1360
isolate_fungal	GCA_009728645.1	WJSL01000007.1.region001.gbk	1360
isolate_fungal	GCA_001599455.1	BCGY01000009.1.region001.gbk	1360
isolate_fungal	GCA_007735645.1	CP042197.1.region001.gbk	1360
isolate_fungal	GCA_001990985.1	MECS01000006.1.region001.gbk	1360
isolate_fungal	GCA_002218475.1	MKZV01000018.1.region002.gbk	1360
isolate_fungal	GCA_003664455.1	QQSQ01000025.1.region001.gbk	1360
isolate_fungal	GCA_000320905.1	BAEZ01000004.1.region001.gbk	1360
isolate_fungal	GCA_001599555.1	BCHF01000004.1.region008.gbk	1360
isolate_fungal	GCA_001675625.1	LXOQ01000012.1.region002.gbk	1360
isolate_fungal	GCA_900008855.1	FBRE01000015.1.region001.gbk	1360
isolate_fungal	GCA_003069565.1	QCYI01000007.1.region001.gbk	1360
isolate_fungal	GCA_001008065.1	KQ062092.1.region001.gbk	1360
isolate_fungal	GCA_000952835.1	JZDT01000492.1.region001.gbk	1360
isolate_fungal	GCA_000223075.2	AFRF01000053.1.region001.gbk	1362.653661
isolate_fungal	GCA_009297725.1	WGPF01000274.1.region001.gbk	1362.653661
isolate_fungal	GCA_003953485.1	RAWY01000117.1.region002.gbk	1362.653661
isolate_fungal	GCA_003953585.1	RAXE01000172.1.region001.gbk	1362.653661
isolate_bacterial_draft	GCF_900107155.1	NZ_FNOX01000006.region001.gbk	1362.653661
isolate_bacterial_draft	GCF_001024455.1	NZ_LDLD01000020.region001.gbk	1362.653661
isolate_fungal	GCA_009602455.1	WAJU01000027.1.region001.gbk	1362.653661
isolate_bacterial_draft	GCF_001449805.1	NZ_LLMS01000010.region001.gbk	1362.653661
isolate_fungal	GCA_000482085.2	KI911129.1.region002.gbk	1362.653661
isolate_fungal	GCA_009298925.1	WGRR01000288.1.region001.gbk	1362.653661
isolate_fungal	GCA_001702785.1	MALB01000007.1.region001.gbk	1362.653661
isolate_fungal	GCA_004353305.1	NGZN01000003.1.region004.gbk	1362.653661
isolate_fungal	GCA_001651435.1	LHPN01000002.1.region002.gbk	1362.653661
isolate_fungal	GCA_000226195.2	KV751239.1.region001.gbk	1362.653661
isolate_bacterial_draft	GCF_001024365.1	NZ_LDKI01000020.region001.gbk	1362.653661
isolate_bacterial_draft	GCF_003835295.1	NZ_NSRH01000016.region001.gbk	1362.653661
isolate_fungal	GCA_000150825.1	DS985225.1.region001.gbk	1362.653661
isolate_fungal	GCA_011036565.1	WEYH01000187.1.region001.gbk	1362.653661
isolate_bacterial_draft	GCF_003834025.1	NZ_NSNJ01000022.region001.gbk	1362.653661
isolate_bacterial_draft	GCF_001023685.1	NZ_LDKO01000027.region001.gbk	1362.653661
isolate_bacterial_draft	GCF_001035535.1	NZ_LEHS01000020.region001.gbk	1362.653661
isolate_bacterial_draft	GCF_003835835.1	NZ_NSRN01000017.region001.gbk	1362.653661
isolate_fungal	GCA_011036445.1	WEYN01000081.1.region001.gbk	1362.653661
isolate_bacterial_draft	GCF_002964255.1	NZ_PUEX01000031.region001.gbk	1362.653661
mibig		BGC0001341.gbk	1362.653661
isolate_bacterial_draft	GCF_003955075.1	NZ_RWWS01000059.region001.gbk	1362.653661
isolate_bacterial_draft	GCF_001023985.1	NZ_LDKR01000003.region001.gbk	1362.653661
isolate_fungal	GCA_002214965.1	NJIK01000087.1.region004.gbk	1362.653661
isolate_bacterial_draft	GCF_003835155.1	NZ_NSQV01000021.region001.gbk	1362.653661
isolate_bacterial_draft	GCF_001036605.1	NZ_LEJU01000013.region001.gbk	1362.653661
isolate_fungal	GCA_000346795.1	KB644414.1.region003.gbk	1362.653661
isolate_bacterial_draft	GCF_003835905.1	NZ_NSRK01000020.region001.gbk	1362.653661
isolate_bacterial_draft	GCF_003836255.1	NZ_NSSJ01000021.region001.gbk	1362.653661
isolate_bacterial_draft	GCF_003628805.1	NZ_RAGB01000029.region001.gbk	1362.653661
isolate_bacterial_draft	GCF_001037195.1	NZ_LEFX01000007.region001.gbk	1362.653661
isolate_fungal	GCA_009299155.1	WGRX01000302.1.region001.gbk	1362.653661
isolate_bacterial_draft	GCF_002998955.1	NZ_PVRQ01000001.region003.gbk	1362.653661
isolate_fungal	GCA_003953685.1	RAXK01000076.1.region001.gbk	1362.653661
isolate_bacterial_draft	GCF_002094225.1	NZ_LWTQ01000001.region001.gbk	1362.653661
isolate_fungal	GCA_009687445.1	BJAT01000053.1.region002.gbk	1362.653661
isolate_fungal	GCA_004016175.1	QERE01000002.1.region001.gbk	1362.653661
isolate_bacterial_draft	GCF_003954725.1	NZ_RWWU01000186.region001.gbk	1362.653661
isolate_fungal	GCA_009297825.1	WGPA01000287.1.region001.gbk	1362.653661
isolate_fungal	GCA_900014955.1	FAXO01000010.1.region001.gbk	1362.653661
isolate_fungal	GCA_011036775.1	WEUY01000301.1.region001.gbk	1362.653661
isolate_fungal	GCA_003444645.1	QORM01000070.1.region001.gbk	1362.653661
isolate_fungal	GCA_008122225.1	VNFM01000002.1.region001.gbk	1362.653661
isolate_fungal	GCA_001008105.1	KQ062655.1.region001.gbk	1362.653661
isolate_fungal	GCA_000278425.1	AKXL01000099.1.region001.gbk	1362.653661
isolate_bacterial_draft	GCF_001036725.1	NZ_LEJZ01000080.region001.gbk	1362.653661
isolate_fungal	GCA_001576795.1	LLET01000032.1.region001.gbk	1362.653661
isolate_bacterial_draft	GCF_001023835.1	NZ_LDLM01000034.region001.gbk	1362.653661
isolate_bacterial_draft	GCF_001374495.1	NZ_CUXB01000077.region001.gbk	1362.653661
isolate_fungal	GCA_002368475.1	MQOO01000019.1.region002.gbk	1362.653661
isolate_fungal	GCA_009685055.1	BIYS01000015.1.region004.gbk	1362.653661
isolate_fungal	GCA_011033525.1	WESR01000008.1.region002.gbk	1362.653661
isolate_bacterial_draft	GCF_003976075.1	NZ_RXCP01000018.region001.gbk	1362.653661
isolate_bacterial_draft	GCF_000795565.1	NZ_JTZI01000017.region001.gbk	1362.653661
isolate_fungal	GCA_002632455.2	NBAU02000024.1.region001.gbk	1362.653661
isolate_fungal	GCA_002104975.1	MCOG01000177.1.region002.gbk	1362.653661
isolate_bacterial_draft	GCF_001023915.1	NZ_LDME01000029.region001.gbk	1362.653661
isolate_bacterial_draft	GCF_000791275.1	NZ_JTRP01000029.region001.gbk	1362.653661
isolate_bacterial_draft	GCF_001036385.1	NZ_LEJI01000039.region001.gbk	1362.653661
isolate_bacterial_draft	GCF_003836085.1	NZ_NSSH01000017.region001.gbk	1362.653661
isolate_bacterial_draft	GCF_003632355.1	NZ_QZYL01000094.region001.gbk	1362.653661
isolate_bacterial_draft	GCF_001024205.1	NZ_LDLO01000002.region001.gbk	1362.653661
isolate_bacterial_draft	GCF_003836635.1	NZ_NSTY01000024.region001.gbk	1362.653661
isolate_bacterial_draft	GCF_003835945.1	NZ_NSRL01000016.region001.gbk	1362.653661
isolate_bacterial_draft	GCF_001024845.1	NZ_LDMQ01000001.region001.gbk	1362.653661
isolate_bacterial_draft	GCF_001374895.1	NZ_CTDQ01000024.region001.gbk	1362.653661
isolate_bacterial_draft	GCF_001035385.1	NZ_LEHK01000050.region001.gbk	1362.653661
isolate_fungal	GCA_009828645.1	WBSA01000004.1.region003.gbk	1362.653661
isolate_bacterial_draft	GCF_000790115.1	NZ_JTNI01000057.region001.gbk	1362.653661
isolate_bacterial_draft	GCF_003974455.1	NZ_RWZW01000022.region001.gbk	1362.653661
isolate_bacterial_draft	GCF_001454125.1	NZ_LLUN01000013.region001.gbk	1362.653661
isolate_bacterial_draft	GCF_003411465.1	NZ_QVDB01000037.region001.gbk	1362.653661
isolate_bacterial_draft	GCF_001024115.1	NZ_LDLE01000055.region001.gbk	1362.653661
isolate_bacterial_draft	GCF_003332455.1	NZ_QDGI01000016.region002.gbk	1362.653661
isolate_bacterial_draft	GCF_001451865.1	NZ_LLQI01000007.region001.gbk	1362.653661
isolate_fungal	GCA_003953715.1	RAXL01000059.1.region001.gbk	1362.653661
isolate_fungal	GCA_000877375.1	JFGZ01000052.1.region001.gbk	1362.653661
isolate_fungal	GCA_001576725.1	LOAO01000027.1.region001.gbk	1362.653661
isolate_bacterial_draft	GCF_001024035.1	NZ_LDKW01000062.region001.gbk	1362.653661
isolate_bacterial_draft	GCF_011066155.1	c00082_NZ_JAAM...region001.gbk	1362.653661
isolate_fungal	GCA_002233795.1	NJCA01000352.1.region001.gbk	1362.653661
isolate_bacterial_draft	GCF_003836005.1	NZ_NSRQ01000016.region001.gbk	1362.653661
isolate_fungal	GCA_000230375.1	FP929139.1.region006.gbk	1362.653661
isolate_fungal	GCA_001835465.1	LQCH01000020.1.region001.gbk	1362.653661
isolate_bacterial_draft	GCF_003835115.1	NZ_NSQS01000020.region001.gbk	1362.653661
isolate_fungal	GCA_005765155.1	VCCP01000005.1.region005.gbk	1362.653661
isolate_fungal	GCA_003953705.1	RAXM01000123.1.region001.gbk	1362.653661
isolate_fungal	GCA_002116305.1	KZ108068.1.region002.gbk	1362.653661
isolate_bacterial_draft	GCF_002194095.1	NZ_NIPA01000109.region001.gbk	1362.653661
isolate_bacterial_draft	GCF_001374635.1	NZ_CTCU01000029.region001.gbk	1362.653661
isolate_bacterial_draft	GCF_003835785.1	NZ_NSRJ01000017.region001.gbk	1362.653661
isolate_fungal	GCA_003184705.1	KZ825161.1.region001.gbk	1362.653661
isolate_fungal	GCA_003933175.1	RHLM01000024.1.region001.gbk	1362.653661
isolate_fungal	GCA_003953695.1	RAXN01000216.1.region001.gbk	1362.653661
isolate_fungal	GCA_001773325.1	LXJU01000030.1.region001.gbk	1362.653661
isolate_bacterial_draft	GCF_001035635.1	NZ_LEHX01000036.region001.gbk	1362.653661
isolate_bacterial_complete	GCF_003325495.1	NZ_CP029554.1.region001.gbk	1362.653661
isolate_bacterial_draft	GCF_001024275.1	NZ_LDLZ01000007.region001.gbk	1362.653661
isolate_bacterial_draft	GCF_001035625.1	NZ_LEHW01000031.region001.gbk	1362.653661
isolate_bacterial_draft	GCF_001024065.1	NZ_LDLB01000007.region001.gbk	1362.653661
isolate_bacterial_draft	GCF_001024235.1	NZ_LDLU01000042.region001.gbk	1362.653661
isolate_bacterial_complete	GCF_000161455.1	NZ_CM000745.1.region013.gbk	1362.653661
isolate_bacterial_draft	GCF_008629875.1	NZ_VWQF01000019.region001.gbk	1362.653661
isolate_bacterial_draft	GCF_001453755.1	NZ_LLSZ01000047.region001.gbk	1362.653661
isolate_fungal	GCA_001576735.1	LOAK01000016.1.region001.gbk	1362.653661
isolate_fungal	GCA_000633125.1	CM002703.1.region001.gbk	1362.653661
isolate_fungal	GCA_003953805.1	RAXD01000118.1.region001.gbk	1362.653661
isolate_fungal	GCA_900014965.1	FAXP01000010.1.region001.gbk	1362.653661
isolate_fungal	GCA_003953795.1	RAXQ01000108.1.region001.gbk	1362.653661
isolate_bacterial_draft	GCF_003835875.1	NZ_NSRO01000018.region001.gbk	1362.653661
isolate_bacterial_draft	GCF_001451655.1	NZ_LLPV01000015.region001.gbk	1362.653661
isolate_bacterial_draft	GCF_001036495.1	NZ_LEJP01000028.region001.gbk	1362.653661
isolate_fungal	GCA_002234015.1	NJCU01000350.1.region001.gbk	1362.653661
isolate_bacterial_draft	GCF_003834325.1	NZ_NSOM01000021.region001.gbk	1362.653661
isolate_bacterial_draft	GCF_001034785.1	NZ_LEFW01000026.region001.gbk	1362.653661
isolate_bacterial_draft	GCF_003837055.1	NZ_NSRP01000017.region001.gbk	1362.653661
isolate_fungal	GCA_001651445.1	LHPM01000018.1.region006.gbk	1362.653661
isolate_bacterial_draft	GCF_003955495.1	NZ_RWWZ01000139.region001.gbk	1362.653661
isolate_bacterial_draft	GCF_001023995.1	NZ_LDKU01000047.region001.gbk	1362.653661
isolate_bacterial_draft	GCF_003835325.1	NZ_NSRI01000014.region001.gbk	1362.653661
isolate_bacterial_draft	GCF_001035285.1	NZ_LEHF01000018.region001.gbk	1362.653661
isolate_bacterial_draft	GCF_001374935.1	NZ_CTDT01000015.region001.gbk	1362.653661
isolate_fungal	GCA_003814445.1	CP031386.1.region008.gbk	1362.653661
isolate_fungal	GCA_009856665.1	CP047254.1.region004.gbk	1362.653661
isolate_bacterial_draft	GCF_001024715.1	NZ_LDMJ01000018.region001.gbk	1362.653661
isolate_bacterial_draft	GCF_003835825.1	NZ_NSRM01000019.region001.gbk	1362.653661
isolate_fungal	GCA_004155915.1	QJOA01000096.1.region001.gbk	1362.653661
isolate_bacterial_draft	GCF_001036465.1	NZ_LEJM01000042.region001.gbk	1362.653661
isolate_fungal	GCA_000222895.2	AFRE01000031.1.region001.gbk	1362.653661
isolate_fungal	GCA_002851675.1	NMXI01000080.1.region001.gbk	1362.653661
isolate_bacterial_draft	GCF_001034765.1	NZ_LEFV01000004.region001.gbk	1362.653661
isolate_fungal	GCA_003711355.1	NLCL01000128.1.region003.gbk	1362.653661
isolate_fungal	GCA_001599835.1	BCIC01000005.1.region005.gbk	1362.653661
isolate_bacterial_draft	GCF_003975055.1	NZ_RXBY01000016.region001.gbk	1362.653661
isolate_fungal	GCA_008973515.1	VYTW01000279.1.region001.gbk	1362.653661
isolate_bacterial_draft	GCF_001035365.1	NZ_LEHJ01000026.region001.gbk	1362.653661
isolate_fungal	GCA_008131165.1	VRTN01000008.1.region001.gbk	1362.653661
isolate_bacterial_draft	GCF_001756355.1	NZ_LZQE01000016.region001.gbk	1362.653661
isolate_bacterial_draft	GCF_001036425.1	NZ_LEJL01000040.region001.gbk	1362.653661
isolate_fungal	GCA_003953525.1	RAWZ01000076.1.region002.gbk	1362.653661
isolate_fungal	GCA_006112615.1	CM016797.1.region005.gbk	1362.653661
isolate_bacterial_draft	GCF_001023705.1	NZ_LDKP01000049.region001.gbk	1362.653661
isolate_fungal	GCA_003711345.1	NLCN01000214.1.region001.gbk	1362.653661
isolate_fungal	GCA_003953625.1	RAXH01000018.1.region002.gbk	1362.653661
isolate_fungal	GCA_001008035.1	KQ061743.1.region001.gbk	1362.653661
isolate_fungal	GCA_009802275.1	RAKG01000033.1.region001.gbk	1362.653661
isolate_fungal	GCA_003953495.1	RAXB01000093.1.region001.gbk	1362.653661
isolate_bacterial_draft	GCF_003836065.1	NZ_NSSF01000021.region001.gbk	1362.653661
isolate_fungal	GCA_000151425.1	GG700648.1.region001.gbk	1362.653661
isolate_bacterial_draft	GCF_003836745.1	NZ_NSUC01000016.region001.gbk	1362.653661
isolate_fungal	GCA_003344705.1	KZ851910.1.region001.gbk	1362.653661
isolate_fungal	GCA_001576725.1	LOAO01000013.1.region002.gbk	1365.302164
isolate_fungal	GCA_000516985.1	KI912117.1.region002.gbk	1365.302164
isolate_fungal	GCA_001653205.1	LSBH01000002.1.region005.gbk	1365.302164
isolate_bacterial_draft	GCF_001412005.1	NZ_LJWU01000027.region001.gbk	1365.302164
isolate_fungal	GCA_004155895.1	QJNT01000127.1.region001.gbk	1365.302164
isolate_bacterial_draft	GCF_002216505.1	NZ_NKXV01000024.region001.gbk	1365.302164
isolate_fungal	GCA_009176455.1	ML732884.1.region001.gbk	1365.302164
isolate_fungal	GCA_001990825.1	KV907493.1.region009.gbk	1365.302164
isolate_fungal	GCA_900120095.1	FQNC01000060.1.region001.gbk	1365.302164
isolate_fungal	GCA_008694405.1	VYXI01000514.1.region001.gbk	1365.302164
isolate_fungal	GCA_001278595.1	LHQQ01000006.1.region001.gbk	1365.302164
isolate_fungal	GCA_001653265.1	LSBI01000005.1.region002.gbk	1365.302164
isolate_bacterial_draft	GCF_003176695.1	NZ_QGSM01000060.region006.gbk	1365.302164
isolate_fungal	GCA_000816005.1	KN715919.1.region001.gbk	1365.302164
isolate_fungal	GCA_011420395.1	SKBW01000031.1.region001.gbk	1365.302164
isolate_bacterial_draft	GCF_000794005.1	NZ_JTRZ01000034.region001.gbk	1365.302164
isolate_bacterial_draft	GCF_000793445.1	NZ_JTME01000019.region001.gbk	1365.302164
isolate_fungal	GCA_010724635.1	BLKJ01000024.1.region001.gbk	1365.302164
isolate_fungal	GCA_000346795.1	KB644413.1.region003.gbk	1365.302164
isolate_bacterial_draft	GCF_000794095.1	NZ_JTRG01000020.region001.gbk	1365.302164
isolate_fungal	GCA_003184525.1	MSFK01000019.1.region001.gbk	1365.302164
isolate_fungal	GCA_004802645.1	SRKS01000006.1.region001.gbk	1365.302164
isolate_bacterial_draft	GCF_009766095.1	NZ_LMUD01000016.region001.gbk	1365.302164
isolate_bacterial_complete	GCF_003261055.1	NZ_CP030073.1.region027.gbk	1365.302164
isolate_fungal	GCA_008086845.1	CM017822.1.region003.gbk	1365.302164
isolate_fungal	GCA_001510565.1	LNGL01000026.1.region001.gbk	1365.302164
isolate_fungal	GCA_000952775.2	JYNM02000007.1.region001.gbk	1365.302164
isolate_fungal	GCA_004337985.1	CM014987.1.region005.gbk	1365.302164
isolate_bacterial_draft	GCF_000774145.1	NZ_KN322987.1.region003.gbk	1365.302164
isolate_bacterial_draft	GCF_009428945.1	NZ_WHZZ01000004.region003.gbk	1365.302164
isolate_fungal	GCA_900232045.2	OCTH02000003.1.region006.gbk	1365.302164
isolate_fungal	GCA_001890685.1	KV878239.1.region001.gbk	1365.302164
isolate_fungal	GCA_004154925.1	QJNS01000024.1.region001.gbk	1365.302164
isolate_fungal	GCA_010723975.1	BLKD01000077.1.region001.gbk	1365.302164
isolate_fungal	GCA_010724575.1	BLKI01000016.1.region001.gbk	1365.302164
isolate_fungal	GCA_001693025.2	MASP02000860.1.region001.gbk	1365.302164
isolate_fungal	GCA_001692915.1	KV750472.1.region001.gbk	1365.302164
isolate_fungal	GCA_003615155.1	MRCY01000152.1.region001.gbk	1365.302164
isolate_fungal	GCA_009812435.1	VTSW01000086.1.region001.gbk	1365.302164
isolate_fungal	GCA_001307885.1	LHTN01000706.1.region001.gbk	1365.302164
isolate_fungal	GCA_003184785.1	KZ824795.1.region001.gbk	1365.302164
isolate_fungal	GCA_004154925.1	QJNS01000151.1.region001.gbk	1365.302164
isolate_fungal	GCA_000513335.1	HG793138.1.region001.gbk	1365.302164
isolate_fungal	GCA_003184625.1	KZ821445.1.region006.gbk	1365.302164
isolate_fungal	GCA_001445615.1	BCLY01000016.1.region006.gbk	1365.302164
isolate_fungal	GCA_004155895.1	QJNT01000745.1.region001.gbk	1365.302164
isolate_fungal	GCA_001693015.2	MASO02000439.1.region001.gbk	1365.302164
isolate_fungal	GCA_000359705.1	KB908855.1.region003.gbk	1365.302164
isolate_fungal	GCA_000504365.2	AWYD02004515.1.region001.gbk	1365.302164
isolate_fungal	GCA_000731615.1	JHOI01000627.1.region001.gbk	1365.302164
isolate_fungal	GCA_010724455.1	BLKH01000049.1.region001.gbk	1365.302164
isolate_fungal	GCA_004154975.1	QJNW01000034.1.region002.gbk	1365.302164
isolate_bacterial_draft	GCF_000793505.1	NZ_JTMB01000008.region001.gbk	1365.302164
isolate_fungal	GCA_003008705.1	PDUO01000033.1.region001.gbk	1365.302164
isolate_fungal	GCA_002894705.1	NVQI01000112.1.region001.gbk	1365.302164
isolate_fungal	GCA_010724915.1	BLKL01000010.1.region001.gbk	1365.302164
isolate_fungal	GCA_003568745.1	QXIZ01000151.1.region001.gbk	1365.302164
isolate_fungal	GCA_000166175.1	GL541674.1.region001.gbk	1365.302164
isolate_bacterial_draft	GCF_000791425.1	NZ_JTQX01000048.region001.gbk	1365.302164
isolate_fungal	GCA_003852855.1	PZKB01000007.1.region002.gbk	1365.302164
isolate_fungal	GCA_000315645.2	JH993647.1.region001.gbk	1365.302164
isolate_fungal	GCA_000151355.1	GG698896.1.region004.gbk	1365.302164
isolate_fungal	GCA_011319275.1	WXYE01000735.1.region001.gbk	1365.302164
isolate_fungal	GCA_008694415.1	VYXK01000061.1.region001.gbk	1365.302164
isolate_fungal	GCA_003369625.1	PVWQ01000007.1.region001.gbk	1365.302164
isolate_fungal	GCA_002022785.1	LVVK01000007.1.region008.gbk	1365.302164
isolate_fungal	GCA_003184835.1	KZ824536.1.region002.gbk	1365.302164
isolate_fungal	GCA_009728675.1	WJSM01000002.1.region005.gbk	1365.302164
isolate_bacterial_complete	GCF_900106005.1	NZ_LT629790.1.region005.gbk	1365.302164
isolate_fungal	GCA_001600555.1	BCKH01000003.1.region005.gbk	1365.302164
isolate_fungal	GCA_002250355.1	NIUW01000081.1.region001.gbk	1365.302164
isolate_fungal	GCA_009728645.1	WJSL01000001.1.region003.gbk	1365.302164
isolate_fungal	GCA_004155945.1	QJNY01000030.1.region002.gbk	1365.302164
isolate_fungal	GCA_002237265.2	NKHU02000054.1.region001.gbk	1365.302164
isolate_fungal	GCA_011034675.1	WEUP01000104.1.region001.gbk	1367.94554
isolate_bacterial_draft	GCF_900147975.1	NZ_FRVJ01000044.region001.gbk	1367.94554
isolate_fungal	GCA_003945575.1	QEPF01000001.1.region001.gbk	1367.94554
isolate_fungal	GCA_001692895.1	KV748180.1.region001.gbk	1367.94554
isolate_bacterial_draft	GCF_004365075.1	NZ_SOBY01000001.region003.gbk	1367.94554
isolate_bacterial_draft	GCF_000756815.1	NZ_CCVW01000001.region004.gbk	1367.94554
isolate_fungal	GCA_002000375.1	MUXA01000092.1.region003.gbk	1367.94554
isolate_fungal	GCA_009812435.1	VTSW01000016.1.region001.gbk	1367.94554
isolate_fungal	GCA_004303015.1	RZGP01000003.1.region003.gbk	1367.94554
isolate_fungal	GCA_900232045.2	OCTH02000004.1.region006.gbk	1367.94554
isolate_fungal	GCA_009685015.1	BIYQ01000106.1.region002.gbk	1367.94554
isolate_bacterial_draft	GCF_000756695.1	NZ_CCSB01000001.region004.gbk	1367.94554
isolate_fungal	GCA_000800515.1	JTGJ01000353.1.region001.gbk	1367.94554
isolate_fungal	GCA_000801355.1	JPDR01000065.1.region002.gbk	1367.94554
isolate_fungal	GCA_009687285.1	BJAL01000056.1.region003.gbk	1367.94554
isolate_fungal	GCA_003709025.1	QQZZ01000181.1.region001.gbk	1367.94554
isolate_fungal	GCA_001430945.1	LJPK01000444.1.region001.gbk	1367.94554
isolate_fungal	GCA_004016475.1	QEQX01000036.1.region001.gbk	1367.94554
isolate_fungal	GCA_000523475.1	KI963907.1.region002.gbk	1367.94554
isolate_fungal	GCA_000143365.1	CH408031.1.region005.gbk	1367.94554
isolate_fungal	GCA_002456175.2	NWUH02000266.1.region004.gbk	1367.94554
isolate_fungal	GCA_002847465.1	MSZS01000004.1.region006.gbk	1367.94554
isolate_fungal	GCA_000271705.2	JH717917.1.region001.gbk	1367.94554
isolate_bacterial_draft	GCF_003013445.1	NZ_PXZN01000012.region002.gbk	1367.94554
isolate_fungal	GCA_002234985.1	NKHS01000055.1.region001.gbk	1367.94554
isolate_fungal	GCA_002080375.1	MWKT01000143.1.region002.gbk	1367.94554
isolate_fungal	GCA_003953735.1	RAXO01000768.1.region001.gbk	1367.94554
mibig		BGC0001582.gbk	1367.94554
isolate_fungal	GCA_009685055.1	BIYS01000111.1.region002.gbk	1367.94554
isolate_fungal	GCA_001696825.1	LSHC01000350.1.region001.gbk	1367.94554
isolate_bacterial_complete	GCF_900637055.1	NZ_LR134338.1.region013.gbk	1367.94554
isolate_fungal	GCA_007026445.1	VDMD01000003.1.region001.gbk	1367.94554
isolate_bacterial_complete	GCF_000317125.1	NC_019695.1.region008.gbk	1367.94554
isolate_bacterial_draft	GCF_002998875.1	NZ_PVRN01000025.region001.gbk	1367.94554
isolate_fungal	GCA_003121355.1	PVZX01000019.1.region001.gbk	1367.94554
isolate_fungal	GCA_003144605.1	LCWV01000002.1.region004.gbk	1367.94554
isolate_fungal	GCA_002217615.1	NKQP01000044.1.region001.gbk	1367.94554
isolate_fungal	GCA_002946415.1	NJPS01000050.1.region001.gbk	1367.94554
isolate_bacterial_draft	GCF_007845115.1	NZ_SDKE01000003.region001.gbk	1367.94554
isolate_fungal	GCA_003171515.1	NQIK01000006.1.region001.gbk	1367.94554
isolate_bacterial_draft	GCF_900455165.1	NZ_UATT01000004.region001.gbk	1367.94554
isolate_fungal	GCA_009193115.1	VTAY01000084.1.region001.gbk	1367.94554
isolate_fungal	GCA_009806315.1	QYSD01000017.1.region001.gbk	1367.94554
isolate_fungal	GCA_004916855.1	SSWP01000006.1.region002.gbk	1367.94554
isolate_fungal	GCA_009932595.1	BJEP01000008.1.region003.gbk	1367.94554
isolate_bacterial_draft	GCF_006539845.1	NZ_BJNU01000001.region002.gbk	1367.94554
isolate_fungal	GCA_011692745.1	JAACJD010000001.region007.gbk	1367.94554
isolate_fungal	GCA_002443195.2	NWUI02000123.1.region001.gbk	1367.94554
isolate_fungal	GCA_002007945.1	MKZY01000003.1.region006.gbk	1367.94554
isolate_fungal	GCA_009801745.1	RAJG01000176.1.region001.gbk	1367.94554
isolate_bacterial_complete	GCF_003428925.1	NZ_CP031742.1.region015.gbk	1367.94554
isolate_fungal	GCA_000193285.1	GL876967.1.region001.gbk	1367.94554
isolate_fungal	GCA_011034265.1	WETP01000090.1.region001.gbk	1367.94554
isolate_bacterial_draft	GCF_002119225.1	NZ_MIFZ01000338.region001.gbk	1367.94554
isolate_fungal	GCA_002104895.1	MCFG01000240.1.region001.gbk	1367.94554
isolate_fungal	GCA_001643665.1	LWRT01000214.1.region004.gbk	1367.94554
isolate_fungal	GCA_000240685.2	ADAG01001084.1.region001.gbk	1367.94554
isolate_bacterial_draft	GCF_900147095.1	NZ_FRSE01000017.region001.gbk	1367.94554
isolate_fungal	GCA_009176375.1	ML734555.1.region003.gbk	1367.94554
isolate_fungal	GCA_004142005.1	MPJM01000047.1.region001.gbk	1367.94554
isolate_fungal	GCA_003184545.1	MSFL01000009.1.region001.gbk	1367.94554
isolate_fungal	GCA_000225645.2	AFXM01000295.1.region001.gbk	1367.94554
isolate_fungal	GCA_003121365.1	PVZW01000017.1.region001.gbk	1367.94554
isolate_fungal	GCA_001600635.1	BCKL01000016.1.region001.gbk	1367.94554
isolate_bacterial_complete	GCF_001189295.1	NZ_CP012159.1.region017.gbk	1367.94554
isolate_fungal	GCA_009617515.1	VSSX01000043.1.region001.gbk	1367.94554
isolate_fungal	GCA_000260495.2	JH659334.1.region001.gbk	1367.94554
isolate_fungal	GCA_009687305.1	BJAM01000045.1.region003.gbk	1367.94554
isolate_fungal	GCA_008692205.1	SAXQ01000001.1.region007.gbk	1367.94554
isolate_fungal	GCA_009801225.1	RAJX01000046.1.region001.gbk	1367.94554
isolate_fungal	GCA_000988865.1	JOKZ01000094.1.region001.gbk	1367.94554
isolate_fungal	GCA_009685095.1	BIYU01000009.1.region002.gbk	1370.583817
isolate_fungal	GCA_002864195.1	NPKL01000004.1.region002.gbk	1370.583817
isolate_fungal	GCA_003953825.1	RAXI01000114.1.region001.gbk	1370.583817
isolate_fungal	GCA_002864195.1	NPKL01000005.1.region002.gbk	1370.583817
isolate_fungal	GCA_003800485.1	PUHX01000100.1.region001.gbk	1370.583817
isolate_fungal	GCA_002214955.1	NJIL01000008.1.region001.gbk	1370.583817
isolate_fungal	GCA_009684975.1	BIYO01000005.1.region003.gbk	1370.583817
isolate_fungal	GCA_009687665.1	BJBE01000008.1.region002.gbk	1370.583817
isolate_fungal	GCA_001576655.1	LIZI01000052.1.region001.gbk	1370.583817
isolate_fungal	GCA_009687385.1	BJAQ01000012.1.region002.gbk	1370.583817
isolate_fungal	GCA_009684795.1	BIYF01000009.1.region002.gbk	1370.583817
isolate_fungal	GCA_000187405.1	GL698498.1.region001.gbk	1370.583817
isolate_fungal	GCA_009684915.1	BIYL01000013.1.region002.gbk	1370.583817
isolate_bacterial_draft	GCF_000374445.1	NZ_KB894412.1.region001.gbk	1370.583817
isolate_fungal	GCA_009687045.1	BIZZ01000009.1.region002.gbk	1370.583817
isolate_fungal	GCA_009687645.1	BJBD01000009.1.region002.gbk	1370.583817
isolate_bacterial_draft	GCF_001598675.1	NZ_BCZJ01000001.region005.gbk	1370.583817
isolate_fungal	GCA_009686965.1	BIZV01000007.1.region002.gbk	1370.583817
isolate_fungal	GCA_009687525.1	BJAX01000008.1.region002.gbk	1370.583817
isolate_fungal	GCA_000733085.2	JNNP01001407.1.region002.gbk	1370.583817
isolate_fungal	GCA_009686625.1	BIZE01000011.1.region003.gbk	1370.583817
isolate_fungal	GCA_011319295.1	JAAARP010007556.region028.gbk	1370.583817
isolate_fungal	GCA_009686785.1	BIZM01000008.1.region002.gbk	1370.583817
isolate_fungal	GCA_009686985.1	BIZW01000006.1.region002.gbk	1370.583817
isolate_fungal	GCA_009686925.1	BIZT01000007.1.region002.gbk	1370.583817
isolate_fungal	GCA_009684875.1	BIYJ01000013.1.region002.gbk	1370.583817
isolate_fungal	GCA_009687685.1	BJBF01000008.1.region002.gbk	1370.583817
isolate_fungal	GCA_009687105.1	BJAC01000054.1.region002.gbk	1370.583817
isolate_fungal	GCA_009687405.1	BJAR01000012.1.region002.gbk	1370.583817
isolate_fungal	GCA_009686705.1	BIZI01000095.1.region004.gbk	1370.583817
isolate_fungal	GCA_009686625.1	BIZE01000098.1.region004.gbk	1370.583817
isolate_fungal	GCA_009687145.1	BJAE01000008.1.region002.gbk	1370.583817
isolate_fungal	GCA_900474475.3	UELZ03000010.1.region001.gbk	1370.583817
isolate_fungal	GCA_003711305.1	NLCK01000049.1.region001.gbk	1370.583817
isolate_fungal	GCA_009684895.1	BIYK01000009.1.region002.gbk	1370.583817
isolate_fungal	GCA_009687425.1	BJAS01000010.1.region003.gbk	1370.583817
isolate_fungal	GCA_000769745.1	JQFZ01000051.1.region001.gbk	1370.583817
isolate_fungal	GCA_009686725.1	BIZJ01000094.1.region005.gbk	1370.583817
isolate_fungal	GCA_003711285.1	NLCI01000078.1.region003.gbk	1370.583817
isolate_fungal	GCA_002217615.1	NKQP01000056.1.region001.gbk	1370.583817
isolate_fungal	GCA_009685075.1	BIYT01000007.1.region002.gbk	1370.583817
isolate_fungal	GCA_008452705.1	CM018013.1.region003.gbk	1370.583817
isolate_fungal	GCA_009687165.1	BJAF01000008.1.region002.gbk	1370.583817
isolate_fungal	GCA_009686825.1	BIZO01000008.1.region002.gbk	1370.583817
isolate_fungal	GCA_003711285.1	NLCI01000259.1.region001.gbk	1370.583817
isolate_fungal	GCA_009686725.1	BIZJ01000011.1.region003.gbk	1370.583817
isolate_fungal	GCA_009686805.1	BIZN01000011.1.region002.gbk	1370.583817
isolate_fungal	GCA_003049425.1	PYSR01000020.1.region001.gbk	1370.583817
isolate_fungal	GCA_009686485.1	BIYX01000013.1.region002.gbk	1370.583817
isolate_fungal	GCA_002632455.2	NBAU02000043.1.region004.gbk	1370.583817
isolate_fungal	GCA_003953625.1	RAXH01000241.1.region003.gbk	1370.583817
isolate_fungal	GCA_009686525.1	BIYZ01000010.1.region002.gbk	1370.583817
isolate_fungal	GCA_009686705.1	BIZI01000011.1.region003.gbk	1370.583817
isolate_fungal	GCA_900096595.1	FMSP01000001.1.region001.gbk	1370.583817
isolate_fungal	GCA_009687105.1	BJAC01000008.1.region003.gbk	1370.583817
isolate_fungal	GCA_009687725.1	BJBH01000008.1.region002.gbk	1370.583817
isolate_fungal	GCA_009686645.1	BIZF01000007.1.region002.gbk	1370.583817
isolate_fungal	GCA_002775195.1	NHZS01000544.1.region001.gbk	1370.583817
isolate_fungal	GCA_009684955.1	BIYN01000008.1.region003.gbk	1370.583817
isolate_fungal	GCA_009684955.1	BIYN01000068.1.region001.gbk	1370.583817
isolate_fungal	GCA_009686565.1	BIZB01000009.1.region002.gbk	1370.583817
isolate_fungal	GCA_009685115.1	BIYV01000007.1.region002.gbk	1370.583817
isolate_fungal	GCA_009686545.1	BIZA01000008.1.region002.gbk	1370.583817
isolate_fungal	GCA_009684855.1	BIYI01000015.1.region002.gbk	1370.583817
isolate_fungal	GCA_009684815.1	BIYG01000008.1.region002.gbk	1370.583817
isolate_fungal	GCA_002162615.1	NGKI01000014.1.region001.gbk	1370.583817
isolate_fungal	GCA_009685035.1	BIYR01000047.1.region002.gbk	1370.583817
isolate_fungal	GCA_900232045.2	OCTH02000003.1.region008.gbk	1370.583817
isolate_fungal	GCA_003953505.1	RAXC01000011.1.region001.gbk	1370.583817
isolate_fungal	GCA_009685035.1	BIYR01000006.1.region003.gbk	1370.583817
isolate_fungal	GCA_009687265.1	BJAK01000009.1.region002.gbk	1370.583817
isolate_fungal	GCA_009685015.1	BIYQ01000009.1.region001.gbk	1370.583817
isolate_fungal	GCA_009686945.1	BIZU01000007.1.region002.gbk	1370.583817
isolate_fungal	GCA_009687305.1	BJAM01000037.1.region001.gbk	1370.583817
isolate_fungal	GCA_004936725.1	SMOM01000016.1.region002.gbk	1370.583817
isolate_fungal	GCA_009686885.1	BIZR01000098.1.region004.gbk	1370.583817
isolate_fungal	GCA_009686885.1	BIZR01000012.1.region003.gbk	1370.583817
isolate_fungal	GCA_009686685.1	BIZH01000001.1.region005.gbk	1370.583817
isolate_bacterial_complete	GCF_000671335.1	NZ_CM002758.1.region001.gbk	1370.583817
isolate_fungal	GCA_002873125.1	PGCI01000042.1.region001.gbk	1370.583817
isolate_fungal	GCA_011420405.1	SKBX01000014.1.region002.gbk	1370.583817
isolate_fungal	GCA_009687305.1	BJAM01000007.1.region003.gbk	1370.583817
isolate_fungal	GCA_009684835.1	BIYH01000009.1.region003.gbk	1370.583817
isolate_fungal	GCA_009687205.1	BJAH01000012.1.region002.gbk	1370.583817
isolate_fungal	GCA_009687425.1	BJAS01000066.1.region001.gbk	1370.583817
isolate_fungal	GCA_009686845.1	BIZP01000008.1.region002.gbk	1370.583817
isolate_bacterial_complete	GCF_003931855.1	NZ_CP034248.1.region002.gbk	1370.583817
isolate_fungal	GCA_002901105.1	NOWE01000003.1.region009.gbk	1370.583817
isolate_fungal	GCA_009686905.1	BIZS01000014.1.region002.gbk	1370.583817
isolate_fungal	GCA_000338975.1	KB445578.1.region003.gbk	1370.583817
isolate_fungal	GCA_009687185.1	BJAG01000009.1.region002.gbk	1370.583817
isolate_fungal	GCA_009687745.1	BJBI01000012.1.region002.gbk	1370.583817
isolate_fungal	GCA_011420415.1	SKBY01000007.1.region001.gbk	1370.583817
isolate_fungal	GCA_009686465.1	BIYW01000007.1.region002.gbk	1370.583817
isolate_fungal	GCA_009687225.1	BJAI01000009.1.region002.gbk	1370.583817
isolate_fungal	GCA_002682825.1	NOKP01000005.1.region002.gbk	1370.583817
isolate_bacterial_draft	GCF_004372595.1	NZ_RWQM01000011.region001.gbk	1370.583817
isolate_fungal	GCA_009687505.1	BJAW01000008.1.region002.gbk	1370.583817
isolate_fungal	GCA_011036515.1	WEYJ01000100.1.region001.gbk	1370.583817
isolate_fungal	GCA_000151525.2	ADAS02000033.1.region001.gbk	1370.583817
isolate_fungal	GCA_009686665.1	BIZG01000006.1.region003.gbk	1370.583817
isolate_fungal	GCA_009687025.1	BIZY01000010.1.region002.gbk	1370.583817
isolate_fungal	GCA_009687285.1	BJAL01000044.1.region001.gbk	1370.583817
isolate_bacterial_complete	GCF_000316575.1	NC_019682.1.region011.gbk	1370.583817
isolate_fungal	GCA_009017415.1	CP044623.1.region003.gbk	1370.583817
isolate_fungal	GCA_002104895.1	MCFG01000443.1.region001.gbk	1370.583817
isolate_fungal	GCA_009687245.1	BJAJ01000010.1.region002.gbk	1370.583817
isolate_fungal	GCA_009686745.1	BIZK01000012.1.region002.gbk	1370.583817
isolate_fungal	GCA_004155925.1	QJNX01000007.1.region004.gbk	1370.583817
isolate_fungal	GCA_003711315.1	NLCJ01000152.1.region003.gbk	1370.583817
isolate_fungal	GCA_009687365.1	BJAP01000007.1.region002.gbk	1370.583817
isolate_fungal	GCA_009687065.1	BJAA01000050.1.region002.gbk	1370.583817
isolate_fungal	GCA_009686585.1	BIZC01000010.1.region002.gbk	1370.583817
isolate_fungal	GCA_009687065.1	BJAA01000006.1.region003.gbk	1370.583817
isolate_fungal	GCA_009687005.1	BIZX01000011.1.region002.gbk	1370.583817
isolate_fungal	GCA_009746485.1	WSEQ01000069.1.region001.gbk	1370.583817
isolate_fungal	GCA_009684935.1	BIYM01000009.1.region002.gbk	1370.583817
isolate_fungal	GCA_000576735.1	HG814262.1.region001.gbk	1370.583817
isolate_fungal	GCA_000149205.2	CH236920.1.region009.gbk	1370.583817
isolate_fungal	GCA_009687285.1	BJAL01000008.1.region003.gbk	1370.583817
isolate_fungal	GCA_009687585.1	BJBA01000011.1.region002.gbk	1370.583817
isolate_fungal	GCA_009687325.1	BJAN01000009.1.region001.gbk	1370.583817
isolate_fungal	GCA_009684995.1	BIYP01000013.1.region002.gbk	1370.583817
isolate_fungal	GCA_002072255.1	MDYP01000056.1.region001.gbk	1370.583817
isolate_fungal	GCA_004194325.1	SBIN01000388.1.region001.gbk	1370.583817
isolate_fungal	GCA_009687625.1	BJBC01000011.1.region002.gbk	1370.583817
isolate_fungal	GCA_009686865.1	BIZQ01000016.1.region002.gbk	1370.583817
isolate_fungal	GCA_009687085.1	BJAB01000008.1.region003.gbk	1370.583817
isolate_fungal	GCA_009686765.1	BIZL01000006.1.region002.gbk	1370.583817
isolate_fungal	GCA_009687605.1	BJBB01000013.1.region002.gbk	1370.583817
isolate_fungal	GCA_009686505.1	BIYY01000011.1.region003.gbk	1370.583817
isolate_fungal	GCA_009687085.1	BJAB01000054.1.region002.gbk	1370.583817
isolate_fungal	GCA_009687545.1	BJAY01000008.1.region002.gbk	1370.583817
isolate_fungal	GCA_009687465.1	BJAU01000054.1.region002.gbk	1370.583817
isolate_fungal	GCA_009687345.1	BJAO01000015.1.region002.gbk	1370.583817
isolate_fungal	GCA_003953615.1	RAXJ01000172.1.region001.gbk	1370.583817
isolate_fungal	GCA_009686665.1	BIZG01000050.1.region002.gbk	1370.583817
isolate_fungal	GCA_009687125.1	BJAD01000008.1.region002.gbk	1370.583817
isolate_fungal	GCA_001599875.1	BCIE01000021.1.region001.gbk	1370.583817
isolate_fungal	GCA_002591415.1	NJET01000006.1.region001.gbk	1370.583817
isolate_fungal	GCA_009686505.1	BIYY01000097.1.region005.gbk	1370.583817
isolate_fungal	GCA_009685055.1	BIYS01000011.1.region001.gbk	1370.583817
isolate_fungal	GCA_003615215.1	MRDB01000081.1.region001.gbk	1370.583817
isolate_fungal	GCA_009687445.1	BJAT01000007.1.region003.gbk	1370.583817
isolate_fungal	GCA_009687485.1	BJAV01000010.1.region003.gbk	1370.583817
isolate_fungal	GCA_001576645.1	LIZJ01000037.1.region001.gbk	1370.583817
isolate_fungal	GCA_009687565.1	BJAZ01000008.1.region002.gbk	1370.583817
isolate_fungal	GCA_009687465.1	BJAU01000009.1.region003.gbk	1370.583817
isolate_fungal	GCA_009687705.1	BJBG01000017.1.region002.gbk	1370.583817
isolate_fungal	GCA_009687485.1	BJAV01000063.1.region001.gbk	1370.583817
isolate_fungal	GCA_004299825.1	CP036217.1.region002.gbk	1370.583817
isolate_fungal	GCA_009686605.1	BIZD01000012.1.region002.gbk	1370.583817
isolate_fungal	GCA_002215965.1	NGZO01000001.1.region010.gbk	1373.217026
isolate_fungal	GCA_002916415.1	NBSA01000017.1.region005.gbk	1373.217026
isolate_fungal	GCA_011033945.1	WETI01000050.1.region001.gbk	1373.217026
isolate_fungal	GCA_009193545.1	ML737114.1.region002.gbk	1373.217026
isolate_fungal	GCA_002195965.1	ASZD01001726.1.region001.gbk	1373.217026
isolate_fungal	GCA_001189435.1	LFRF01000053.1.region001.gbk	1373.217026
isolate_fungal	GCA_011420395.1	SKBW01000004.1.region001.gbk	1373.217026
isolate_fungal	GCA_002215905.1	NGZQ01000001.1.region001.gbk	1373.217026
isolate_fungal	GCA_011421325.1	WIKX01000124.1.region001.gbk	1373.217026
isolate_fungal	GCA_011319295.1	JAAARP010007556.region044.gbk	1373.217026
isolate_fungal	GCA_001044295.1	LDZW01000104.1.region001.gbk	1373.217026
isolate_fungal	GCA_011033385.1	WESN01000084.1.region001.gbk	1373.217026
isolate_fungal	GCA_009194965.1	VSMA01000034.1.region002.gbk	1373.217026
isolate_fungal	GCA_004353305.1	NGZN01000006.1.region001.gbk	1373.217026
isolate_fungal	GCA_000151125.2	ABSU01000025.1.region001.gbk	1373.217026
isolate_fungal	GCA_900231935.2	OCTF02000003.1.region007.gbk	1373.217026
isolate_fungal	GCA_001270325.1	KQ434319.1.region005.gbk	1373.217026
isolate_fungal	GCA_009801275.1	RAJZ01000016.1.region001.gbk	1373.217026
isolate_fungal	GCA_009193685.1	SMUT01000106.1.region001.gbk	1373.217026
isolate_fungal	GCA_001307345.1	LKBE01000009.1.region007.gbk	1373.217026
mibig		BGC0001721.gbk	1373.217026
isolate_bacterial_complete	GCF_000161095.1	NZ_CM000725.1.region008.gbk	1373.217026
isolate_bacterial_draft	GCF_000774145.1	NZ_KN322987.1.region001.gbk	1373.217026
isolate_fungal	GCA_000151505.1	ACYE01000392.1.region001.gbk	1373.217026
isolate_fungal	GCA_004155945.1	QJNY01000484.1.region001.gbk	1373.217026
isolate_fungal	GCA_002157105.1	KZ150816.1.region001.gbk	1373.217026
isolate_fungal	GCA_000340215.1	KB446564.1.region003.gbk	1373.217026
isolate_fungal	GCA_001662575.1	KV455044.1.region001.gbk	1373.217026
isolate_fungal	GCA_000150735.2	KN275963.1.region001.gbk	1373.217026
isolate_fungal	GCA_002534735.1	NFUF01000033.1.region001.gbk	1373.217026
isolate_fungal	GCA_009193595.1	ML736283.1.region001.gbk	1373.217026
isolate_bacterial_draft	GCF_000517265.1	NZ_AYSJ01000002.region005.gbk	1373.217026
isolate_fungal	GCA_010015875.1	WXYL01000187.1.region001.gbk	1373.217026
isolate_fungal	GCA_000149615.1	CH476594.1.region002.gbk	1375.845195
isolate_fungal	GCA_009193605.1	ML735224.1.region001.gbk	1375.845195
isolate_fungal	GCA_004156015.1	PDXB01000002.1.region001.gbk	1375.845195
isolate_fungal	GCA_000150475.2	KN305539.1.region001.gbk	1375.845195
isolate_fungal	GCA_010093535.1	MU003502.1.region001.gbk	1375.845195
isolate_bacterial_complete	GCF_000829415.1	NZ_AP014637.1.region007.gbk	1375.845195
isolate_fungal	GCA_009176365.1	ML733061.1.region001.gbk	1375.845195
isolate_bacterial_draft	GCF_000790205.1	NZ_JTTW01000020.region001.gbk	1375.845195
mibig		BGC0001838.gbk	1375.845195
isolate_fungal	GCA_004768795.1	SKBN01000130.1.region001.gbk	1375.845195
isolate_fungal	GCA_004154835.1	PDUP01000004.1.region001.gbk	1375.845195
isolate_fungal	GCA_001029325.1	KQ087361.1.region001.gbk	1375.845195
isolate_fungal	GCA_001657655.1	JNNX01000008.1.region003.gbk	1375.845195
isolate_fungal	GCA_001029325.1	KQ087359.1.region003.gbk	1375.845195
isolate_fungal	GCA_002368485.1	MQOP01000010.1.region001.gbk	1375.845195
mibig		BGC0000427.gbk	1375.845195
isolate_bacterial_draft	GCF_008923505.1	NZ_WBPN01000007.region001.gbk	1375.845195
isolate_fungal	GCA_002116385.1	KZ109183.1.region001.gbk	1375.845195
isolate_fungal	GCA_009728645.1	WJSL01000001.1.region009.gbk	1375.845195
isolate_fungal	GCA_008973515.1	VYTW01000001.1.region001.gbk	1375.845195
isolate_fungal	GCA_004154815.1	PEJP01000010.1.region001.gbk	1375.845195
isolate_fungal	GCA_001644525.1	KV441711.1.region002.gbk	1375.845195
isolate_fungal	GCA_000585585.1	AMWN01000004.1.region002.gbk	1375.845195
isolate_fungal	GCA_003324175.1	QLOF01000006.1.region002.gbk	1375.845195
isolate_fungal	GCA_002368475.1	MQOO01000005.1.region003.gbk	1375.845195
isolate_fungal	GCA_004154845.1	PDXH01000004.1.region001.gbk	1375.845195
isolate_fungal	GCA_003055205.1	PEFX01000017.1.region001.gbk	1375.845195
isolate_fungal	GCA_002806785.1	NHTJ01000014.1.region001.gbk	1375.845195
isolate_fungal	GCA_009728645.1	WJSL01000009.1.region002.gbk	1375.845195
isolate_fungal	GCA_004155955.1	PDWY01000026.1.region001.gbk	1375.845195
isolate_fungal	GCA_004346965.1	CP034210.1.region006.gbk	1375.845195
isolate_fungal	GCA_002162485.1	NGKD01000005.1.region001.gbk	1375.845195
isolate_fungal	GCA_002287115.1	NEKD01000054.1.region001.gbk	1375.845195
isolate_fungal	GCA_002003505.1	BDMC01000073.1.region001.gbk	1375.845195
isolate_fungal	GCA_000150145.1	DS499594.1.region002.gbk	1375.845195
isolate_fungal	GCA_010093485.1	MU001509.1.region003.gbk	1375.845195
isolate_fungal	GCA_900474655.3	UEMA03000003.1.region004.gbk	1375.845195
isolate_fungal	GCA_003711345.1	NLCN01000253.1.region001.gbk	1375.845195
isolate_fungal	GCA_000338975.1	KB445573.1.region002.gbk	1375.845195
isolate_fungal	GCA_000222875.2	AFRD01000099.1.region001.gbk	1375.845195
isolate_fungal	GCA_004154755.1	PDXD01000009.1.region001.gbk	1375.845195
isolate_bacterial_draft	GCF_003974255.1	NZ_RXBA01000002.region001.gbk	1375.845195
isolate_fungal	GCA_001654545.1	LTDI01000135.1.region001.gbk	1375.845195
isolate_bacterial_draft	GCF_008368885.1	NZ_QOZW01000013.region001.gbk	1375.845195
isolate_fungal	GCA_001931935.1	MSJE01000308.1.region002.gbk	1375.845195
isolate_fungal	GCA_000151125.2	ABSU01000003.1.region001.gbk	1375.845195
isolate_fungal	GCA_003497845.1	QVWL01000069.1.region001.gbk	1375.845195
isolate_fungal	GCA_000151455.1	GG698485.1.region001.gbk	1375.845195
isolate_fungal	GCA_011420435.1	SKBZ01000023.1.region002.gbk	1375.845195
isolate_fungal	GCA_004156035.1	PDXC01000010.1.region003.gbk	1375.845195
isolate_fungal	GCA_004155935.1	QJNV01000022.1.region001.gbk	1375.845195
isolate_fungal	GCA_900074845.1	FJUU01000001.1.region002.gbk	1375.845195
isolate_bacterial_draft	GCF_008923495.1	NZ_WBPP01000020.region001.gbk	1375.845195
isolate_fungal	GCA_009728635.1	WJSK01000004.1.region002.gbk	1375.845195
isolate_fungal	GCA_001541205.1	KQ954501.1.region001.gbk	1375.845195
isolate_fungal	GCA_009687365.1	BJAP01000075.1.region002.gbk	1378.468353
isolate_bacterial_draft	GCF_003840625.1	NZ_NSXH01000012.region001.gbk	1378.468353
isolate_fungal	GCA_002179835.1	NAJI01000205.1.region002.gbk	1378.468353
isolate_fungal	GCA_009687685.1	BJBF01000075.1.region002.gbk	1378.468353
isolate_fungal	GCA_000577715.1	HG813323.1.region002.gbk	1378.468353
isolate_fungal	GCA_009684795.1	BIYF01000065.1.region002.gbk	1378.468353
isolate_fungal	GCA_002214955.1	NJIL01000008.1.region002.gbk	1378.468353
isolate_fungal	GCA_002937425.1	CM009539.1.region006.gbk	1378.468353
isolate_fungal	GCA_009687325.1	BJAN01000066.1.region002.gbk	1378.468353
isolate_fungal	GCA_004154745.1	PDXA01000028.1.region001.gbk	1378.468353
isolate_fungal	GCA_002742065.1	CM008507.1.region001.gbk	1378.468353
isolate_fungal	GCA_000729845.1	JFGY01000029.1.region001.gbk	1378.468353
isolate_fungal	GCA_003589665.1	MVGC01000065.1.region001.gbk	1378.468353
isolate_fungal	GCA_008973505.1	VYTV01000622.1.region001.gbk	1378.468353
isolate_bacterial_complete	GCF_006457285.1	NZ_CP041071.1.region010.gbk	1378.468353
isolate_fungal	GCA_009687725.1	BJBH01000075.1.region002.gbk	1378.468353
mibig		BGC0000399.gbk	1378.468353
isolate_fungal	GCA_007478085.1	VHQA01000262.1.region001.gbk	1378.468353
isolate_fungal	GCA_003184835.1	KZ824544.1.region004.gbk	1378.468353
isolate_fungal	GCA_000225285.2	AFRG01000146.1.region001.gbk	1378.468353
isolate_fungal	GCA_009728645.1	WJSL01000024.1.region001.gbk	1378.468353
isolate_fungal	GCA_009686545.1	BIZA01000062.1.region002.gbk	1378.468353
isolate_bacterial_draft	GCF_000744275.1	NZ_JQLP01000005.region001.gbk	1378.468353
isolate_bacterial_draft	GCF_001453235.1	NZ_LLQJ01000007.region001.gbk	1378.468353
isolate_fungal	GCA_000182925.2	CM002237.1.region002.gbk	1378.468353
isolate_fungal	GCA_001696595.1	MBFL01000621.1.region001.gbk	1378.468353
isolate_fungal	GCA_001576655.1	LIZI01000061.1.region001.gbk	1378.468353
isolate_fungal	GCA_009805345.1	RAOO01000008.1.region002.gbk	1378.468353
isolate_fungal	GCA_010883435.1	JAAAJH010000107.region001.gbk	1378.468353
isolate_fungal	GCA_000877375.1	JFGZ01000032.1.region001.gbk	1378.468353
isolate_fungal	GCA_002072245.1	MDYL01000004.1.region001.gbk	1378.468353
isolate_bacterial_complete	GCF_000520015.2	NZ_CP007044.2.region006.gbk	1378.468353
isolate_fungal	GCA_009686825.1	BIZO01000064.1.region002.gbk	1378.468353
isolate_bacterial_draft	GCF_001855575.1	NZ_MKCS01000004.region001.gbk	1378.468353
isolate_fungal	GCA_009686985.1	BIZW01000062.1.region002.gbk	1378.468353
isolate_fungal	GCA_009687145.1	BJAE01000078.1.region002.gbk	1378.468353
isolate_fungal	GCA_009687665.1	BJBE01000067.1.region002.gbk	1378.468353
isolate_fungal	GCA_001599655.1	BCHO01000019.1.region001.gbk	1378.468353
isolate_fungal	GCA_009687265.1	BJAK01000076.1.region002.gbk	1378.468353
isolate_fungal	GCA_001713695.1	LYUC01000114.1.region001.gbk	1378.468353
isolate_fungal	GCA_000786625.1	KN389707.1.region002.gbk	1378.468353
isolate_bacterial_draft	GCF_003974335.1	NZ_RWZO01000014.region001.gbk	1378.468353
isolate_fungal	GCA_002104975.1	MCOG01000257.1.region001.gbk	1378.468353
isolate_bacterial_draft	GCF_004365015.1	NZ_SOBU01000004.region001.gbk	1378.468353
isolate_fungal	GCA_009687125.1	BJAD01000075.1.region002.gbk	1378.468353
isolate_fungal	GCA_009686465.1	BIYW01000059.1.region002.gbk	1378.468353
isolate_fungal	GCA_009687645.1	BJBD01000066.1.region002.gbk	1378.468353
isolate_fungal	GCA_004329145.1	SESK01000166.1.region001.gbk	1378.468353
isolate_bacterial_complete	GCF_003546665.1	NZ_CP024771.1.region002.gbk	1378.468353
isolate_fungal	GCA_009687565.1	BJAZ01000075.1.region002.gbk	1378.468353
isolate_fungal	GCA_009805385.1	RAOQ01000008.1.region001.gbk	1378.468353
isolate_fungal	GCA_001443195.1	LMXP01000009.1.region002.gbk	1378.468353
isolate_fungal	GCA_003709005.1	PELF01000003.1.region009.gbk	1378.468353
isolate_fungal	GCA_008711225.1	VWYB01000022.1.region001.gbk	1378.468353
isolate_bacterial_draft	GCF_004363325.1	NZ_SNYZ01000001.region003.gbk	1378.468353
isolate_fungal	GCA_001890805.1	KV878898.1.region002.gbk	1378.468353
isolate_bacterial_draft	GCF_003634155.1	NZ_RBIV01000003.region002.gbk	1378.468353
isolate_bacterial_draft	GCF_002632865.1	NZ_NJCW01000001.region001.gbk	1378.468353
isolate_bacterial_draft	GCF_003610465.1	NZ_RAQI01000001.region005.gbk	1378.468353
isolate_fungal	GCA_003184635.1	KZ826315.1.region002.gbk	1378.468353
isolate_fungal	GCA_900474435.2	UCOF02000040.1.region001.gbk	1378.468353
isolate_bacterial_draft	GCF_002803075.1	NZ_NNBK01000012.region002.gbk	1378.468353
isolate_fungal	GCA_009684815.1	BIYG01000076.1.region002.gbk	1378.468353
isolate_fungal	GCA_009687165.1	BJAF01000074.1.region002.gbk	1378.468353
isolate_fungal	GCA_009684935.1	BIYM01000080.1.region002.gbk	1378.468353
isolate_fungal	GCA_011075025.1	JAAFYM010000021.region003.gbk	1378.468353
isolate_fungal	GCA_009687705.1	BJBG01000136.1.region001.gbk	1378.468353
isolate_fungal	GCA_002104905.1	MCFE01000023.1.region001.gbk	1378.468353
isolate_fungal	GCA_002158515.1	MVOQ01000002.1.region001.gbk	1378.468353
isolate_fungal	GCA_003123655.1	QBDR01000011.1.region002.gbk	1378.468353
isolate_fungal	GCA_009686845.1	BIZP01000062.1.region002.gbk	1378.468353
isolate_fungal	GCA_009806015.1	RAOV01000019.1.region001.gbk	1378.468353
isolate_bacterial_draft	GCF_003357465.1	NZ_QOLU01000084.region001.gbk	1378.468353
isolate_fungal	GCA_000308955.1	AMDI01000065.1.region001.gbk	1378.468353
isolate_fungal	GCA_900474375.2	UELY02000002.1.region001.gbk	1378.468353
isolate_fungal	GCA_009687545.1	BJAY01000074.1.region002.gbk	1378.468353
isolate_fungal	GCA_009684895.1	BIYK01000077.1.region002.gbk	1378.468353
isolate_fungal	GCA_009685115.1	BIYV01000059.1.region002.gbk	1378.468353
isolate_fungal	GCA_009686965.1	BIZV01000064.1.region002.gbk	1378.468353
isolate_fungal	GCA_009686765.1	BIZL01000059.1.region002.gbk	1378.468353
isolate_bacterial_draft	GCF_003061005.1	NZ_QAIK01000183.region001.gbk	1378.468353
isolate_fungal	GCA_009298075.1	WGPV01000223.1.region001.gbk	1378.468353
isolate_fungal	GCA_001268165.1	CVQI01001225.1.region001.gbk	1378.468353
isolate_fungal	GCA_002162555.1	NGKF01000003.1.region001.gbk	1378.468353
isolate_fungal	GCA_003031705.1	NAGG01000120.1.region001.gbk	1378.468353
isolate_bacterial_draft	GCF_004803645.1	NZ_SSWN01000010.region001.gbk	1378.468353
isolate_bacterial_draft	GCF_007115085.1	NZ_SULK01000003.region001.gbk	1378.468353
isolate_fungal	GCA_009686785.1	BIZM01000062.1.region002.gbk	1378.468353
isolate_fungal	GCA_002939055.1	PNEP01000006.1.region002.gbk	1381.086529
isolate_fungal	GCA_001644535.1	KV441642.1.region002.gbk	1381.086529
isolate_fungal	GCA_009014675.1	BKZM01000015.1.region002.gbk	1381.086529
isolate_fungal	GCA_003008705.1	PDUO01000057.1.region001.gbk	1381.086529
isolate_fungal	GCA_002072455.1	JARG01000001.1.region001.gbk	1381.086529
isolate_fungal	GCA_004016265.1	NNRO01000018.1.region001.gbk	1381.086529
isolate_fungal	GCA_001618945.1	JYHR01000011.1.region001.gbk	1381.086529
isolate_fungal	GCA_002234255.1	NJCS01000236.1.region001.gbk	1381.086529
isolate_fungal	GCA_001576795.1	LLET01000043.1.region002.gbk	1381.086529
isolate_fungal	GCA_003664465.1	QQSR01000021.1.region001.gbk	1381.086529
isolate_fungal	GCA_001750005.1	KV784180.1.region006.gbk	1381.086529
isolate_bacterial_draft	GCF_003751605.1	NZ_RJVJ01000002.region007.gbk	1381.086529
[truncated: 717 more rows]
