# Supplementary material for: Thioesterase-mediated side chain transesterification generates potent Gq signaling inhibitor FR900359
Source: Nat Commun. 2021 Jan 8;12:144. doi: 10.1038/s41467-020-20418-3 (PMC7794379; doi:10.1038/s41467-020-20418-3)
Supplement: Supplementary file 5 — Source Data [file 41467_2020_20418_MOESM5_ESM.xlsx]

## Sheet: Figure4
Figure 4 a
log [FR]
		n1	n2	n3	n4	n5	n6	n7	n8	n9	n10	n11
-4		0.157451	0.221665	5.7666	0.85709	-0.0958396	5.57698	9.09582	2.48219	6.06506	2.48081	4.10368
-4.5		1.55364	7.12141	3.17027	3.61082	0.194175	7.54031	7.55403	5.2875	4.95181	3.74141	4.66165
-5		1.62212	4.35006	4.65974	4.1194	0.358018	7.52766	3.29359	3.00719	3.91084	2.8796	2.65137
-5.5		3.80813	4.8477	5.32113	3.28843	0.055469	8.66899	2.72226	2.0375	3.06024	1.24162	1.13692
-6		99,7803003*	13.0759	89,0680514*	31.0634	0.494175	27.4802	2.4701	5.40937	14.4072	3.63111	2.84527
-6.5		104.431	59.5024	103.225	83.0224	57.0953	96.9965	92.0029	49.2188	96.6747	76.5253	17.0123
-7		97.803	98.1982	95.9825	100.634	95.9153	104.142	107.349	107.531	99.9036	86.6667	91.7689
-8		100	100	100	100	100	100	100	100	100	100	100
*data point excluded
log [FR-Core]		n1	n2	n3	n4
-4		4.8829	1.58021	3.43591	2.33322
-4.5		6.20999	1.84421	4.41218	44,486692*
-5		38.829	21.5747	33.7606	30.1901
-5.5		88.993	77.6421	109.065	117,110266*
-6		110.695	89.7684	94.1218	96.4397
-6.5		106.948	90.5684	103.895	86.4155
-7		111.358	96.8421	108.286	93.5016
-8		100	100	100	100
-7.5		104.215	92.2947	108.534	97.131
			FR					FR-Core
Figure 4 b
		Mean	SEM	n			Mean	SEM	n
log [M]
-4		2.23224	2	3			0	0	3
-5		2.23224	2	3			23.1687	3.81256	2
-5.52288							46.2157	6.91125	2
-6		12.643	2	3			75.5892	4.6762	3
-6.52288		0.292249	2	3			91.8654	2.78796	3
-7		18.2421	2	3			100.291	4.11138	3
-7.52288		28.3938	4	3			100.174	2.50328	3
-8		58.2124	3	3			104.203	3.66619	3
-8.52288		88.4994	13	3			103.472	0.52784	3
-9		87.0052	7	3			103.473	2.94776	3
-10							101.331	0	1
-11		100	0	3			104.206	0	1
		100	0	3			100	0	3
Figure 4 c
FR exposed day	Control			FR (0.2 µg/µl)			FR (0.04 µg/µl)			FR (0.02 µg/µl)
0	100	100		100	100		100	100		100	100
1	100	100		100	100		100	100		100	100
2	100	100		100	90		100	90		100	100
3	100	100		90	80		90	90		100	100
4	100	100		90	80		90	90		100	100
5	100	100		70	60		90	90		100	100
6	100	100		40	40		90	70		100	100
7	100	100		40	0		90	60		100	80
8	100	100		10	0		50	30		100	70
9	90	100		0	0		30	20		100	70
10	90	100		0	0		10	10		100	70
11	90	100		0	0		10	0		100	70
12	90	100		0	0		10	0		100	70
13	90	100		0	0		10	0		100	70
14	90	100		0	0		10	0		100	70
FR-Core exposed day	Control			FR-Core (0.2 µg/µl)			FR-Core (0.04 µg/µl)			FR-Core (0.02 µg/µl)
0	100	100		100	100		100	100		100	100
1	100	100		100	100		100	100		100	100
2	100	100		100	100		100	100		100	100
3	100	100		100	100		100	100		100	100
4	100	100		100	100		100	100		100	100
5	100	100		100	90		100	100		100	100
6	100	100		100	80		100	100		100	100
7	100	100		70	30		100	100		100	90
8	100	100		20	10		100	100		90	90
9	90	100		0	10		100	70		90	90
10	90	100		0	10		100	60		90	90
11	90	100		0	10		100	60		90	90
12	90	100		0	10		100	60		90	90
13	90	100		0	10		100	60		90	90
14	90	100		0	10		100	60		90	90
Figure 4 e
log [FR]
		n1	n2	n3	n4	n5	n6	n7	n8	n9	n10	n11
-4		0.157451	0.221665	5.7666	0.85709	-0.0958396	5.57698	9.09582	2.48219	6.06506	2.48081	4.10368
-4.5		1.55364	7.12141	3.17027	3.61082	0.194175	7.54031	7.55403	5.2875	4.95181	3.74141	4.66165
-5		1.62212	4.35006	4.65974	4.1194	0.358018	7.52766	3.29359	3.00719	3.91084	2.8796	2.65137
-5.5		3.80813	4.8477	5.32113	3.28843	0.055469	8.66899	2.72226	2.0375	3.06024	1.24162	1.13692
-6		99,7803003*	13.0759	89,0680514*	31.0634	0.494175	27.4802	2.4701	5.40937	14.4072	3.63111	2.84527
-6.5		104.431	59.5024	103.225	83.0224	57.0953	96.9965	92.0029	49.2188	96.6747	76.5253	17.0123
-7		97.803	98.1982	95.9825	100.634	95.9153	104.142	107.349	107.531	99.9036	86.6667	91.7689
-8		100	100	100	100	100	100	100	100	100	100	100
log [FR-5]		n1	n2	n3	n4
-4		3.38929	2.66455	4.13916	6.26872
-4.5		4.28888	4.14485	3.73977	4.58519
-5		3.26259	2.93859	4.16932	2.89761
-5.5		79.7593	90.2863	40.6549	1.01052
-6		89.7688	97.2351	89.6596	73.0878
-6.5		99.5882	97.6022	100.172	97.9361
-7		100.38	101.468	102.197	95.9935
-8		100	100	100	100
*data point excluded

## Sheet: S31
vector														Gq
time [s]	CCh-4					EGF [100 nM]				buffer				time [s]		CCh-4				EGF [100 nM]				buffer
15	0.196667	0.226667	-0.433333		-0.0233333	0.216667	-0.0433333		-0.0133333	0.146667	-0.133333			15	-0.776667	-0.136667	-0.106667		-0.0866667	0.143333	-0.00666667		-0.0266667	0.233333	-0.206667
30	0.0866667	-0.0633333	-1.01333		-0.373333	-0.0333333	-0.443333		-0.0533333	0.196667	-0.143333			30	-0.946667	-0.376667	-0.676667		-0.586667	-0.156667	-0.256667		0.463333	0.183333	-0.646667
45	0.25	0.26	-0.6		-0.76	0.16	-0.34		-2.22045e-16	0.12	-0.12			45	-0.116667	0.243333	-0.216667		-0.966667	-0.0766667	-0.256667		0.253333	0.363333	-0.616667
60	0.563333	0.393333	-0.896667		-0.496667	0.433333	-0.736667		-0.346667	0.493333	-0.146667			60	-1.19667	-0.996667	-1.03667		-1.42667	-0.976667	-0.546667		0.513333	0.203333	-0.716667
75	0.15	0.13	-1.47		-1.05	0.14	-1.1		-0.31	0.54	-0.23			75	-0.943333	-0.0933333	-0.643333		-1.49333	-0.233333	-0.433333		0.386667	0.496667	-0.883333
90	0.283333	0.323333	-1.31667		-0.976667	0.363333	-1.09667		-0.136667	0.433333	-0.296667			90	-1.44333	-0.753333	-1.13333		-1.72333	-0.543333	-0.433333		0.446667	0.416667	-0.863333
105	0.17	0.63	-1.31		-1.37	0.15	-1.27		-0.05	0.47	-0.42			105	-1.40333	-0.383333	-1.30333		-2.23333	-0.743333	-0.573333		0.746667	0.566667	-1.31333
120	-0.173333	0.576667	-1.74333		-1.92333	0.266667	-1.62333		-0.183333	0.586667	-0.403333			120	-1.67667	-0.616667	-1.98667		-2.66667	-1.05667	-1.02667		0.683333	0.143333	-0.826667
135	0.196667	1.05667	-2.10333		-2.00333	0.396667	-1.12333		-0.233333	0.516667	-0.283333			135	-1.82333	-0.693333	-1.97333		-2.77333	-1.61333	-1.04333		0.676667	0.396667	-1.07333
150	0.293333	1.02333	-2.06667		-2.54667	0.0933333	-1.58667		-0.156667	0.723333	-0.566667			150	-2.05667	-0.966667	-1.74667		-3.25667	-1.85667	-1.20667		0.643333	0.483333	-1.12667
165	-0.143333	0.606667	-2.67333		-2.85333	-0.293333	-1.63333		-0.253333	0.936667	-0.683333			165	-2.3	-0.74	-1.94		-2.99	-1.9	-0.89		0.74	0.28	-1.02
180	-0.143333	0.556667	-2.51333		-2.61333	-0.273333	-2.14333		-0.473333	1.33667	-0.863333			180	-2.54	-0.66	-2.52		-3.48	-2.39	-1.13		0.73	0.38	-1.11
240	5.2	19	11.48		69.13	42.89	33.19		-0.07	2.99	-2.92			195	-3.02	-0.96	-2.8		-3.62	-2.19	-1.35		1.17	0.09	-1.26
255	2.85	23.06	13.42		122.55	86.46	73.15		0.77	3.84	-4.61			285	89.7067	103.337	98.9167		195.537	231.107	220.057		-0.233333	3.43667	-3.20333
270	0.663333	23.6533	12.9233		175.753	132.943	118.383		1.28333	3.70333	-4.98667			300	114.583	128.303	122.793		255.003	281.123	277.963		-1.17667	3.95333	-2.77667
285	-1.51	21.8	11.47		218.37	182.76	163.94		1.31	3.35	-4.66			315	136.887	149.457	142.967		291.137	309.177	310.847		-1.37333	4.25667	-2.88333
300	-4.17667	18.3433	9.02333		249.843	224.823	206.173		1.48333	2.41333	-3.89667			330	154.777	166.987	160.017		305.417	317.717	322.927		-1.68333	4.05667	-2.37333
315	-7.85333	14.5067	6.49667		269.717	254.387	238.707		1.37667	2.18667	-3.56333			345	170.923	182.303	175.273		305.103	312.913	320.213		-2.03667	4.62333	-2.58667
330	-10.1633	10.3067	4.88667		280.427	274.477	260.267		0.806667	2.46667	-3.27333			360	184.22	195.78	188.6		294.61	301.09	307.8		-1.76	4.36	-2.6
345	-12.53	6.56	2.89		284.19	284.73	273.87		0.47	3.01	-3.48			375	197.697	207.377	200.867		279.357	285.567	291.487		-1.50333	4.39667	-2.89333
360	-14.6233	2.76667	1.34667		282.287	286.947	280.137		-0.0633333	3.32667	-3.26333			390	209.067	216.727	212.417		262.107	267.497	272.697		-0.903333	4.41667	-3.51333
375	-16.41	-1.09	-0.18		276.85	283.3	280.95		-0.37	3.32	-2.95			405	218.083	225.313	222.583		244.623	249.063	253.063		-0.546667	4.33333	-3.78667
390	-17.1	-3.26	-0.85		269.25	276.37	278.21		-0.75	3.67	-2.92			420	226.07	232.58	231.54		227.27	230.38	233.49		0.14	3.58	-3.72
405	-18.1467	-5.46667	-1.82667		259.113	266.903	271.563		-0.946667	4.00333	-3.05667			435	232.993	239.893	239.813		210.103	212.203	214.633		0.503333	3.55333	-4.05667
420	-18.0167	-7.30667	-1.75667		247.393	256.013	263.203		-0.816667	4.15333	-3.33667			450	238.893	244.933	246.163		193.383	195.053	197.073		0.753333	3.43333	-4.18667
435	-18.2433	-8.78333	-1.82333		235.907	243.597	253.317		-1.03333	4.24667	-3.21333			465	244.223	250.233	252.763		177.783	180.213	181.353		1.15333	3.41333	-4.56667
450	-18.1933	-10.1633	-1.78333		224.097	230.527	242.267		-1.36333	4.68667	-3.32333			480	247.993	254.063	257.923		162.463	165.383	167.093		1.72333	3.05333	-4.77667
465	-17.8167	-10.4767	-1.28667		212.223	217.463	230.763		-1.19667	4.70333	-3.50667			495	251.623	257.523	262.473		147.333	150.663	152.113		2.20333	2.85333	-5.05667
480	-17.42	-10.94	-1.57		199.87	204.43	218.73		-1.34	4.87	-3.53			510	254.717	260.367	266.157		133.837	137.547	138.537		2.44667	2.69667	-5.14333
495	-16.2767	-10.5367	-1.21667		187.613	191.443	206.333		-1.30667	4.48333	-3.17667			525	257.237	261.877	270.037		121.527	124.337	125.277		2.46667	2.59667	-5.06333
510	-15.7933	-10.9333	-0.953333		175.487	178.077	192.877		-1.17333	4.51667	-3.34333			540	259.263	263.273	272.343		110.233	113.033	113.673		2.78333	2.61333	-5.39667
525	-14.7433	-10.3433	-0.263333		163.107	164.697	180.877		-1.00333	4.39667	-3.39333			555	260.74	264.22	275.06		99.94	102.59	102.98		3.2	2.85	-6.05
540	-14.1833	-9.89333	-0.183333		150.217	152.977	169.117		-1.29333	4.47667	-3.18333			570	262.337	264.297	276.957		90.2467	92.6267	92.4867		3.43667	2.36667	-5.80333
555	-13.51	-9.07	0.5		137.96	141.24	157.24		-1.22	4.25	-3.03			585	263.27	264.48	279.29		81.99	84.47	83.8		3.75	2.29	-6.04
570	-12.11	-8.37	0.96		127.02	130.71	146.26		-1.23	4.35	-3.12			600	264.597	264.637	280.707		74.1467	76.7267	75.5967		3.60667	2.41667	-6.02333
585	-11.78	-7.77	1.4		116.63	120.33	135.12		-1.01	4.11	-3.1			615	264.53	263.91	281.93		67.36	70.46	68.82		4.43	2.47	-6.9
600	-10.84	-6.69	1.64		106.89	110.95	124.56		-1.21	4.29	-3.08			630	264.847	263.607	282.637		61.6467	65.7867	63.8467		4.35667	2.22667	-6.58333
615	-10.54	-6.38	2.01		97.71	101.94	114.65		-1.19	4.2	-3.01			645	264.563	262.483	282.483		56.4033	60.6633	59.1833		4.49333	2.57333	-7.06667
630	-9.45	-5.03	2.34		89.91	93.79	105.01		-1.1	4.29	-3.19			660	263.853	261.963	283.103		51.8233	57.1933	55.8533		4.17333	2.99333	-7.16667
645	-8.66667	-4.16667	2.41333		82.1733	86.3633	95.8033		-1.19667	4.39333	-3.19667			675	263.22	260.79	282.72		48.66	54.33	53.16		4.33	2.86	-7.19
660	-8.39	-3.91	2.86		75.49	79.41	86.8		-1.36	4.13	-2.77			690	262.663	259.383	282.283		46.4133	52.6833	51.0933		4.57333	2.75333	-7.32667
675	-7.71333	-3.02333	3.04667		69.3067	73.2667	79.0867		-1.47333	4.09667	-2.62333			705	261.557	258.427	281.787		45.1067	51.6967	50.0267		4.24667	3.09667	-7.34333
690	-7.18667	-2.58667	3.81333		64.2233	67.1933	71.8433		-1.33667	3.96333	-2.62667			720	260.57	257.1	281.25		44.25	51.89	50.16		4.26	3.3	-7.56
705	-6.66667	-2.21667	3.59333		58.8433	62.5233	65.2733		-1.45667	4.09333	-2.63667			735	258.407	255.197	279.257		43.9867	52.6367	51.0767		4.21667	2.94667	-7.16333
720	-6.86	-2.02	3.65		55.02	58.62	59.56		-1.14	4.24	-3.1			750	256.617	253.657	277.797		44.7767	53.9367	52.0967		4.23667	3.29667	-7.53333
735	-6.71667	-1.64667	3.62333		51.7733	55.8133	54.4633		-1.26667	3.93333	-2.66667			765	255.18	251.75	275.95		46.03	56.52	54.43		4.18	3.1	-7.28
750	-6.4	-1.73	3.68		48.98	53.38	50.52		-1.62	4.55	-2.93			780	253.033	250.003	274.133		48.2633	59.4533	57.7933		4.36333	3.19333	-7.55667
765	-6.48	-1.46	4.33		47.11	51.6	47.69		-1.63	4.42	-2.79			795	251.383	248.213	272.123		50.9833	63.4233	60.7833		4.17333	3.21333	-7.38667
780	-6.51	-1.34	4.47		45.77	51.39	45.02		-1.9	4.59	-2.69			810	248.867	246.407	270.147		54.3867	66.9967	64.5867		4.17667	3.40667	-7.58333
795	-6.71333	-1.28333	4.77667		45.1767	50.8767	42.8867		-1.72333	4.56667	-2.84333			825	246.463	244.923	267.683		57.3133	70.5733	68.1233		4.02333	3.46333	-7.48667
810	-6.86667	-1.34667	4.86333		44.6333	51.6733	40.9533		-1.94667	4.82333	-2.87667			840	243.833	242.563	265.133		60.6433	74.9833	72.1633		3.91333	3.40333	-7.31667
825	-6.96333	-0.943333	5.08667		45.0267	52.1967	40.1367		-1.80333	4.75667	-2.95333			855	241.027	240.427	262.347		63.6067	78.2267	75.3867		3.78667	3.71667	-7.50333
840	-7.09667	-1.17667	5.20333		45.9033	53.2033	39.3933		-1.98667	5.06333	-3.07667			870	238.043	238.223	259.153		66.7433	81.3433	78.4333		3.72333	3.67333	-7.39667
855	-7.00333	-1.01333	5.02667		45.9067	54.6067	39.3567		-2.07333	5.02667	-2.95333			885	234.663	235.313	256.283		69.8833	84.6933	82.1433		3.58333	3.82333	-7.40667
870	-7.14667	-0.596667	5.54333		47.3233	55.9533	39.9933		-2.30667	5.16333	-2.85667			900	232.423	233.513	253.353		72.9133	87.8533	85.1933		3.39333	3.98333	-7.37667
885	-6.76	-0.01	5.91		48.34	57.58	40.67		-2.59	5.41	-2.82			915	229.71	231.49	250.53		75.86	90.48	88.03		4.06	3.93	-7.99
900	-7.03	-0.05	5.75		49.8	59.2	41.07		-2.82	5.64	-2.82			930	226.603	229.223	247.833		78.1033	92.6333	89.8833		3.72333	4.04333	-7.76667
915	-6.95667	-0.336667	6.03333		51.1733	60.5733	42.3433		-2.77667	5.51333	-2.73667			945	223.717	227.387	244.247		79.6667	94.6967	91.8767		3.59667	4.50667	-8.10333
930	-7.51667	-0.146667	5.98333		52.3233	61.9033	43.3833		-3.06667	5.71333	-2.64667			960	221.407	224.947	241.657		81.3567	95.8367	92.9067		3.72667	4.36667	-8.09333
945	-7.99	-0.68	5.8		53.48	62.61	44.03		-3.21	5.77	-2.56			975	218.117	222.267	238.217		81.7367	96.1767	93.2967		3.69667	4.92667	-8.62333
960	-8.07667	-0.476667	5.60333		54.3633	63.5833	45.5233		-3.17667	5.91333	-2.73667			990	215.43	219.81	235.51		82.88	97.04	93.7		3.71	4.91	-8.62
975	-8.00333	-0.263333	6.18667		55.3067	64.6367	46.4067		-3.55333	6.29667	-2.74333			1005	212.427	217.397	233.007		83.2567	96.5067	92.9767		4.03667	4.75667	-8.79333
990	-8.35	-0.35	5.84		56.28	64.79	47.25		-3.73	6.21	-2.48			1020	210.707	215.547	230.397		83.0567	95.7267	92.4567		3.65667	4.96667	-8.62333
1005	-8.66	-0.68	5.27		56.28	65.01	47.79		-3.69	6.13	-2.44			1035	207.657	213.087	227.387		82.6067	95.2167	91.8867		3.83667	4.93667	-8.77333
1020	-9.12667	-0.556667	5.40333		56.2533	64.4433	48.1733		-3.86667	6.25333	-2.38667			1050	205.263	210.643	224.443		82.1733	93.9133	91.0433		3.75333	5.00333	-8.75667
1035	-9.40667	-0.896667	5.50333		56.4433	63.9833	48.3433		-3.67667	6.13333	-2.45667			1065	203.21	208.56	221.84		81.71	93.04	89.89		4.02	4.93	-8.95
1050	-9.9	-1.08	5.27		56.22	63.47	48.18		-4.04	6.3	-2.26			1080	200.477	205.767	218.697		80.6367	91.6467	88.0267		4.01667	5.17667	-9.19333
1065	-9.32	-0.58	5.8		56.24	62.89	48.29		-4.03	6.41	-2.38			1095	198.613	203.873	216.253		79.7133	90.1233	86.7233		4.31333	5.32333	-9.63667
1080	-10.0533	-0.933333	5.01667		55.3867	61.0167	47.6067		-4.13333	6.35667	-2.22333			1110	195.69	201.48	213.79		77.89	88.41	85.02		4.16	5.35	-9.51
1095	-10.2733	-1.33333	4.76667		54.9067	60.2467	46.9867		-4.02333	6.40667	-2.38333			1125	193.577	198.977	210.847		76.7767	86.6167	83.0267		4.35667	5.55667	-9.91333
1110	-10.35	-1.73	4.74		54.14	59.29	46.52		-4.23	6.52	-2.29			1140	191.36	196.64	208.55		75.04	85.26	82.02		4.23	5.27	-9.5
1125	-10.32	-1.24	5.34		53.61	58	46.24		-4.6	6.55	-1.95			1155	189.027	194.267	206.017		74.1267	84.0367	80.8667		4.11667	5.66667	-9.78333
1140	-10.2233	-1.19333	5.65667		52.4867	56.5067	45.4467		-4.46333	6.50667	-2.04333			1170	187.573	192.083	203.913		72.9233	82.5633	79.4833		4.18333	5.65333	-9.83667
1155	-10.5533	-1.32333	5.58667		51.5967	54.9667	44.6767		-4.37333	6.54667	-2.17333			1185	185.273	189.773	201.683		71.7633	80.8233	78.4533		3.85333	6.17333	-10.0267
1170	-10.4533	-1.24333	5.54667		50.4067	53.5267	43.9867		-4.49333	6.64667	-2.15333			1200	182.953	187.753	198.843		70.5933	79.4833	77.3033		3.81333	5.99333	-9.80667
1185	-10.5733	-1.37333	5.36667		49.1667	51.8467	43.3467		-4.60333	6.61667	-2.01333			1215	180.723	185.313	196.943		69.3433	78.6433	76.0533		3.83333	5.99333	-9.82667
1200	-10.77	-1.98	5.01		47.6	50.33	42.36		-4.74	6.6	-1.86			1230	179.097	183.827	195.077		68.5667	78.0667	75.4967		3.69667	6.00667	-9.70333
1215	-10.7067	-1.56667	4.94333		46.4233	49.1033	41.2133		-4.42667	6.43333	-2.00667			1245	177.19	181.51	192.9		67.5	76.96	75.11		3.72	6.24	-9.96
1230	-10.3633	-1.47333	5.02667		45.3667	47.9467	40.7567		-4.48333	6.63667	-2.15333			1260	174.703	179.443	191.013		66.7333	76.4833	74.3433		3.88333	6.28333	-10.1667
1245	-10.1267	-1.52667	5.54333		44.7233	47.0133	40.0533		-4.73667	6.73333	-1.99667			1275	172.743	177.303	189.033		66.5133	76.1833	74.7133		3.64333	6.23333	-9.87667
1260	-9.87333	-1.27333	5.51667		44.0467	46.1967	38.8067		-4.46333	6.61667	-2.15333			1290	171.493	175.733	187.853		66.5533	76.6133	74.5733		3.77333	5.98333	-9.75667
1275	-9.75667	-1.59667	5.80333		43.3433	45.2933	38.2633		-4.50667	6.58333	-2.07667			1305	169.863	174.103	185.983		65.8333	76.1933	74.0833		3.64333	6.21333	-9.85667
1290	-9.85	-1.72	5.8		42.66	43.96	36.92		-4.33	6.39	-2.06			1320	167.39	172.01	183.98		65.88	76.66	74.4		3.39	6.21	-9.6
1305	-9.94667	-2.06667	6.42333		41.9033	43.6333	36.6433		-4.15667	6.28333	-2.12667			1335	165.923	169.743	181.623		65.3233	76.3033	74.4833		3.46333	6.23333	-9.69667
1320	-9.81667	-2.20667	6.55333		41.1033	42.6433	35.8833		-4.43667	6.61333	-2.17667			1350	163.87	167.73	180.51		65.95	77.13	75.09		3.26	6.25	-9.51
1335	-10.2867	-2.79667	6.07333		40.4133	41.9333	34.8833		-4.44667	6.44333	-1.99667			1365	162.243	166.463	178.153		66.3433	77.6833	75.4633		3.43333	5.94333	-9.37667
1350	-9.78667	-2.39667	6.52333		39.7333	41.9633	34.4033		-4.71667	6.68333	-1.96667			1380	160.577	164.497	176.107		66.3967	78.0067	75.5467		3.13667	6.16667	-9.30333
1365	-10.2633	-3.12333	6.29667		39.6267	41.3667	33.9767		-4.68333	6.73667	-2.05333			1395	159.13	163.2	175.17		67.41	79.05	76.69		3.14	6.04	-9.18
1380	-10.2633	-3.28333	6.11667		39.4767	41.4267	33.6967		-4.90333	7.01667	-2.11333			1410	158.19	161.89	173.66		68.41	79.65	78.15		3.09	6.23	-9.32
1395	-10.08	-2.95	6.49		39.32	41.27	33.5		-4.96	7.02	-2.06			1425	156.527	160.557	171.457		68.7567	80.2667	78.5767		2.73667	6.14667	-8.88333
1410	-9.49667	-2.48667	7.12333		39.6233	41.7933	33.5833		-5.09667	7.24333	-2.14667			1440	155.083	158.773	170.093		69.7733	80.9333	79.6833		2.80333	6.15333	-8.95667
1425	-9.80667	-2.82667	6.64333		39.4633	42.0733	32.9933		-4.89667	7.19333	-2.29667			1455	153.953	157.863	168.633		70.1233	82.0633	80.4133		2.72333	6.01333	-8.73667
1440	-9.35	-2.73	6.94		39.43	42.34	32.93		-4.8	7.29	-2.49			1470	152.223	156.043	167.323		71.0533	82.7933	81.0033		2.50333	5.89333	-8.39667
1455	-9.39333	-2.83333	6.73667		39.6467	42.8967	33.0667		-5.08333	7.27667	-2.19333			1485	150.82	154.82	165.36		71.74	83.31	80.75		2.17	6.23	-8.4
1470	-9.61333	-3.37333	6.76667		39.6067	42.6967	33.0367		-4.93333	7.19667	-2.26333			1500	149.58	153.48	164		72.87	84.55	82.12		1.93	6.08	-8.01
1485	-9.71	-3.64	6.8		40.13	42.8	33.17		-4.9	7	-2.1			1515	148.157	152.387	162.797		72.8967	84.4967	82.0867		2.24667	5.43667	-7.68333
1500	-9.31333	-3.74333	6.73667		40.9567	43.1767	33.4967		-5.08333	7.09667	-2.01333			1530	146.297	150.387	160.907		73.5367	85.2467	82.2367		1.71667	5.69667	-7.41333
1515	-9.20667	-3.71667	6.54333		41.2033	43.7833	34.0433		-4.93667	7.06333	-2.12667			1545	145.14	149.64	159.51		74.26	85.78	83.33		1.33	5.67	-7
1530	-9.25333	-3.55333	6.77667		41.8367	44.3267	34.3867		-4.92333	7.04667	-2.12333			1560	143.667	147.717	158.237		74.2167	86.0867	83.3867		1.43667	5.74667	-7.18333
1545	-9.4	-3.48	6.79		42.58	44.74	34.89		-5.14	7.18	-2.04			1575	142.787	146.837	157.247		74.5167	85.8067	84.0467		0.936667	5.69667	-6.63333
1560	-9.14667	-3.73667	6.82333		43.0933	45.0133	34.7633		-5.01667	7.08333	-2.06667			1590	141.71	145.23	155.66		74.59	86.29	83.8		0.52	5.72	-6.24
1575	-9.32	-3.95	6.34		43.38	45.42	35.5		-4.83	7	-2.17			1605	140.743	144.523	154.963		75.0333	86.5633	84.0033		0.353333	5.38333	-5.73667
1590	-9.02333	-3.67333	6.99667		44.1067	45.7967	35.9367		-4.76333	6.99667	-2.23333			1620	139.477	143.317	153.307		74.8067	86.1267	84.4767		-0.403333	5.53667	-5.13333
1605	-9.40333	-3.63333	6.40667		44.6767	45.7367	36.1267		-4.30333	6.88667	-2.58333			1635	138.74	142.6	152.26		75.28	86.68	84.21		-0.32	5.36	-5.04
1620	-9.43333	-3.84333	6.36667		45.0867	45.8867	36.0367		-4.59333	6.87667	-2.28333			1650	137.027	140.987	150.977		75.4667	86.2967	84.4267		-0.633333	5.55667	-4.92333
1635	-9.44667	-3.89667	6.05333		45.0533	46.5933	36.4433		-4.47667	6.96333	-2.48667			1665	136.037	139.407	149.557		75.1367	86.0067	83.7867		-0.853333	5.27667	-4.42333
1650	-9.35333	-3.97333	5.92667		45.7367	46.2867	36.7467		-4.44333	7.04667	-2.60333			1680	135.08	138.6	148.92		75.24	85.97	84.01		-1.16	5.36	-4.2
1665	-9.56667	-4.11667	5.71333		45.4333	46.3133	36.8533		-4.40667	7.07333	-2.66667			1695	134.467	138.107	148.077		75.2067	86.1267	84.0867		-1.26333	5.31667	-4.05333
1680	-9.85333	-3.88333	5.76667		45.6367	46.6567	37.3167		-4.47333	7.22667	-2.75333			1710	133.47	136.39	147.08		75.52	85.91	84.3		-1.66	5.47	-3.81
1695	-9.54333	-3.89333	5.95667		46.1467	46.8167	37.0967		-4.48333	7.40667	-2.92333			1725	132.89	135.7	146.5		75.53	86.32	84.65		-2.03	5.67	-3.64
1710	-9.65667	-4.51667	5.59333		45.8533	46.5533	37.4433		-4.52667	7.36333	-2.83667			1740	131.583	134.423	145.043		75.4633	85.1833	84.1733		-1.81667	5.47333	-3.65667
1725	-9.47333	-4.42333	5.50667		46.1567	46.5567	37.5467		-4.74333	7.74667	-3.00333			1755	131.087	133.487	144.107		75.2667	85.0567	84.0467		-2.53333	5.68667	-3.15333
1740	-9.74333	-4.56333	5.51667		45.9667	46.5067	37.6867		-5.06333	7.71667	-2.65333			1770	130.203	132.483	143.083		75.5333	84.5333	84.4333		-3.06667	5.81333	-2.74667
1755	-9.71333	-4.66333	5.44667		45.9367	46.4967	37.9267		-4.85333	7.47667	-2.62333			1785	128.397	130.737	141.687		74.9067	84.1367	83.9167		-3.28333	6.02667	-2.74333
1770	-10.1633	-4.74333	5.25667		45.5367	46.4867	37.7867		-4.99333	7.38667	-2.39333			1800	127.173	129.643	140.193		74.7633	83.9733	83.7033		-3.13667	6.09333	-2.95667
1785	-10.55	-4.46	4.96		45.35	46.36	37.75		-4.87	7.45	-2.58			1815	126.427	128.027	139.307		74.4767	83.6467	83.6867		-3.37333	6.13667	-2.76333
1800	-10.43	-4.74	4.85		45.01	46.11	38.08		-5.39	7.66	-2.27			1830	125.893	127.373	138.183		74.1933	83.9133	83.6133		-3.50667	6.17333	-2.66667
1815	-10.1633	-4.48333	5.17667		44.9567	45.8467	38.4667		-5.24333	7.85667	-2.61333			1845	123.963	126.373	137.463		74.1633	83.8233	83.2833		-3.71667	6.08333	-2.36667
1830	-10.4833	-4.66333	4.94667		45.1567	45.5967	38.2167		-5.45333	7.98667	-2.53333			1860	123.793	124.853	135.583		74.1733	83.5733	82.9333		-3.75667	6.42333	-2.66667
1845	-10.7067	-4.81667	5.09333		44.5933	45.5733	37.8533		-5.24667	7.83333	-2.58667			1875	122.177	124.077	134.867		73.9067	83.0367	82.6867		-3.64333	6.23667	-2.59333
1860	-10.78	-4.73	5.29		44.12	45.63	37.91		-5.24	7.48	-2.24			1890	121.347	123.117	133.867		73.7167	82.7867	82.6567		-3.91333	6.19667	-2.28333
1875	-10.51	-5.06	5.28		44.28	45.29	37.77		-5.38	7.57	-2.19			1905	120.45	122.39	132.29		73.54	83.2	82.16		-3.95	6.09	-2.14
1890	-10.5733	-5.11333	5.28667		44.0267	45.7767	37.4867		-5.26333	7.08667	-1.82333			1920	119.167	121.217	130.687		72.9167	83.1067	81.7867		-4.66333	6.34667	-1.68333
1905	-11.1267	-5.53667	4.69333		43.7733	45.8233	37.3633		-5.05667	6.95333	-1.89667			1935	118.303	120.053	129.833		73.3833	82.5833	81.2633		-4.24667	6.33333	-2.08667
1920	-11.0367	-5.38667	4.76333		43.7033	46.0533	37.2933		-5.20667	6.94333	-1.73667			1950	117.073	119.233	128.323		73.2333	82.3633	80.9133		-4.52667	6.26333	-1.73667
1935	-11.7767	-5.63667	4.96333		43.8033	46.1133	37.4933		-5.22667	7.01333	-1.78667			1965	115.963	118.093	126.763		73.1833	82.1933	80.3533		-4.60667	6.30333	-1.69667
1950	-11.9133	-5.76333	4.74667		43.8567	46.3367	37.3867		-5.22333	7.25667	-2.03333			1980	115.29	116.71	125.83		73.24	82.04	80.68		-4.81	6.35	-1.54
1965	-11.9267	-5.95667	5.05333		43.3633	46.5733	37.2233		-5.37667	7.27333	-1.89667			1995	114.423	115.713	124.783		73.0333	82.1033	80.0733		-4.92667	6.74333	-1.81667
1980	-12.13	-5.99	4.54		43.33	47.02	36.99		-5.25	7.33	-2.08			2010	113.08	114.97	123.97		72.82	81.49	79.89		-5.01	6.5	-1.49
1995	-12.2	-6.32	4.41		43.07	47.07	36.69		-5.23	7.36	-2.13			2025	112.15	114.14	122.88		73.02	81.78	79.8		-5.08	6.6	-1.52
2010	-12.3233	-6.41333	5.02667		43.1767	47.4367	36.7567		-5.04333	7.26667	-2.22333			2040	111.153	112.773	121.633		72.8333	81.7733	79.7733		-5.21667	6.44333	-1.22667
2025	-12.0633	-6.45333	4.80667		43.0067	47.4067	36.7867		-5.02333	7.02667	-2.00333			2055	110.29	111.61	120.55		72.21	81.66	79.2		-5.09	6.41	-1.32
2040	-12.2267	-7.06667	5.07333		43.0933	47.2533	36.8433		-4.85667	7.14333	-2.28667			2070	109.693	111.143	119.743		72.6633	81.4733	79.7733		-5.33667	6.55333	-1.21667
2055	-11.8567	-6.77667	5.38333		42.7933	47.2433	36.9333		-5.05667	7.18333	-2.12667			2085	108.233	109.883	118.373		71.6233	81.0533	79.4233		-5.34667	6.46333	-1.11667
2070	-12.0567	-7.12667	5.18333		42.5233	47.2333	36.6133		-5.38667	7.22333	-1.83667			2100	107.693	108.753	117.633		71.7833	81.1933	79.4533		-5.73667	6.85333	-1.11667
2085	-12.3867	-7.33667	4.65333		42.3133	46.9633	36.0733		-5.10667	7.08333	-1.97667			2115	106.837	107.957	116.787		71.3667	81.3667	79.5567		-5.51333	6.63667	-1.12333
2100	-12.66	-7.29	4.56		42.27	46.62	36.07		-5.03	7.22	-2.19			2130	105.91	107.53	115.85		71.31	81.33	79.52		-5.74	6.63	-0.89
2115	-12.17	-7.25	4.93		42.18	46.89	36.38		-4.85	7	-2.15			2145	104.773	106.203	114.563		70.7233	80.8533	79.2933		-5.49667	6.46333	-0.966667
2130	-12.21	-7.26	4.63		42.51	47.03	36.49		-4.98	7.09	-2.11			2160	103.75	104.92	113.55		70.75	80.83	79		-5.53	6.4	-0.87
2145	-12.4367	-7.26667	4.89333		42.6033	46.8533	36.6133		-5.09667	7.00333	-1.90667			2175	103.363	104.223	113.003		70.5533	80.2633	79.0733		-5.70667	6.69333	-0.986667
2160	-12.1667	-7.18667	5.31333		42.7533	46.7033	36.8233		-4.95667	7.16333	-2.20667			2190	101.92	102.57	111.33		69.86	79.77	78.07		-6	6.9	-0.9
2175	-12.27	-7.37	5.15		43.04	46.78	36.91		-4.66	6.98	-2.32			2205	101.057	101.847	110.287		69.6967	79.8367	78.1267		-5.78333	6.39667	-0.613333
2190	-12.4167	-7.48667	5.57333		42.6133	46.5433	37.1833		-4.74667	7.02333	-2.27667			2220	100.693	100.993	109.733		69.7633	79.4933	78.5333		-5.64667	6.77333	-1.12667
2205	-12.27	-7.39	5.6		42.78	46.56	37.6		-4.97	7.12	-2.15			2235	99.8333	99.9533	108.553		69.4433	79.0233	77.9233		-5.71667	6.65333	-0.936667
2220	-11.4333	-7.00333	5.44667		42.8967	46.4567	37.5967		-4.83333	7.03667	-2.20333			2250	99.16	98.76	107.81		69.12	78.55	78.11		-5.87	6.87	-1
2235	-11.35	-7.15	5.62		43.14	46.47	37.62		-5.06	7.1	-2.04			2265	98.2633	98.0633	107.043		68.7233	78.6133	77.5633		-5.62667	6.94333	-1.31667
2250	-11.04	-7.18	5.53		43.1	46.68	37.75		-4.98	7.01	-2.03			2280	97.6233	97.1433	106.083		68.6133	78.6133	77.8833		-6.01667	6.86333	-0.846667
2265	-10.7567	-7.34667	5.63333		43.0433	46.2933	38.0833		-5.04667	7.05333	-2.00667			2295	96.4767	96.0667	105.057		67.8267	78.3067	77.1167		-5.75333	6.79667	-1.04333
2280	-10.33	-7.2	5.84		43.26	46.58	38.24		-5.19	7.17	-1.98			2310	96.05	95.55	104.01		68.01	78.16	77.53		-5.72	6.85	-1.13
2295	-9.90667	-6.82667	5.57333		43.3133	46.4733	38.7533		-5.13667	7.00333	-1.86667			2325	94.6867	94.1567	102.867		67.1667	77.6567	76.5467		-5.75333	6.70667	-0.953333
2310	-9.46333	-6.68333	5.67667		43.8167	46.6867	38.7967		-5.19333	7.08667	-1.89333			2340	93.5	93.2	101.59		66.62	76.92	76.06		-5.8	6.71	-0.91
2325	-9.17667	-6.52667	5.78333		43.9933	46.9233	39.2833		-5.04667	6.87333	-1.82667			2355	92.6667	92.6967	101.307		66.5067	76.8467	76.2067		-5.87333	6.55667	-0.683333
2340	-8.97	-6.53	5.89		44.04	46.65	39.68		-5.15	6.73	-1.58			2370	92.24	91.66	100.59		66.39	76.45	76.06		-6.04	6.74	-0.7
2355	-8.00667	-6.34667	6.33333		44.7833	47.0733	40.3233		-5.52667	7.07333	-1.54667			2385	91.46	91.5	99.71		65.61	76.75	75.82		-6.13	6.62	-0.49
2370	-7.92	-6.15	6.43		44.85	47.21	40.23		-4.99	6.93	-1.94			2400	90.5033	90.6733	98.7833		65.2933	76.5633	75.6833		-6.04667	6.54333	-0.496667
2385	-7.33667	-5.68667	6.72333		45.1233	47.3333	40.0233		-5.13667	6.86333	-1.72667			2415	89.5467	89.7367	98.4367		64.5367	76.2367	75.0967		-5.81333	6.25667	-0.443333
2400	-6.60667	-5.37667	6.65333		45.1333	47.1933	40.3433		-5.23667	7.13333	-1.89667			2430	88.3767	88.2667	97.4767		64.0467	76.0767	75.3367		-5.71333	6.68667	-0.973333
2415	-6.55333	-5.65333	6.53667		45.2767	47.1967	40.5467		-5.16333	7.04667	-1.88333			2445	88.4033	87.8933	97.0633		63.9733	76.1133	75.5333		-5.60667	6.24333	-0.636667
2430	-6.01333	-5.85333	6.51667		45.3667	47.2867	41.0967		-5.46333	7.17667	-1.71333			2460	87.7433	87.4233	96.3833		63.6733	76.3533	75.1333		-5.60667	6.33333	-0.726667
2445	-5.21	-5.42	6.59		45.3	47.31	41.1		-5.33	7.09	-1.76			2475	86.84	86.46	95.95		63.06	75.91	74.88		-5.37	6.1	-0.73
2460	-5.26667	-5.96667	6.62333		45.3733	47.2633	41.1033		-5.20667	7.19333	-1.98667			2490	85.9467	85.3767	94.9067		62.6267	75.6167	74.1767		-5.60333	5.99667	-0.393333
2475	-4.84	-6	6.4		45.07	47.52	41.31		-5.24	7.28	-2.04			2505	85.4833	84.6533	94.6933		62.7033	76.0733	74.6833		-5.74667	6.03333	-0.286667
2490	-4.48	-6.18	6.53		45.03	47.49	41.44		-5.16	7.16	-2			2520	85.08	84.29	93.64		62.36	75.31	74.48		-5.67	6.1	-0.43
2505	-4.26333	-6.23333	6.60667		44.5867	47.7367	41.5667		-5.16333	7.20667	-2.04333			2535	84.5133	83.9133	93.2133		62.3533	75.8233	74.5533		-5.58667	5.98333	-0.396667
2520	-3.86	-6.35	6.9		44.67	47.58	41.77		-5.08	7.43	-2.35			2550	83.6433	82.5733	92.1233		61.8333	75.3633	73.7033		-5.64667	5.92333	-0.276667
2535	-3.79	-6.6	6.85		44.49	47.58	41.7		-4.88	7.33	-2.45			2565	83.0333	82.0933	92.0533		61.7833	75.4433	74.0533		-5.59667	5.70333	-0.106667
2550	-3.39	-6.24	7.1		44.81	47.9	41.77		-4.93	7.26	-2.33			2580	82.6033	81.5633	91.4533		61.5233	75.3133	74.2733		-5.54667	6.05333	-0.506667
2565	-3.50333	-6.87333	6.66667		44.4867	47.9267	41.7167		-4.91333	7.19667	-2.28333			2595	81.9633	80.9233	90.8133		61.0533	75.2833	74.0633		-5.63667	6.36333	-0.726667
2580	-3.17	-6.72	6.67		44.5	48.48	41.88		-5.08	6.97	-1.89			2610	81.4233	80.4733	89.9633		60.8033	75.3733	74.0633		-5.41667	5.77333	-0.356667
2595	-3.03667	-6.85667	6.96333		44.7133	49.1233	41.6033		-4.92667	7.01333	-2.08667			2625	80.7567	79.4967	89.5067		60.5767	75.1367	73.9267		-5.68333	6.17667	-0.493333
2610	-3.43333	-7.28333	6.11667		44.5267	48.5667	41.2867		-4.98333	6.99667	-2.01333			2640	80.68	79.28	89.27		59.82	74.98	73.38		-5.58	5.76	-0.18
2625	-3.01667	-6.90667	6.53333		44.8733	48.9033	41.5433		-4.98667	7.05333	-2.06667			2655	80.17	79.23	88.78		60.09	75.05	73.49		-5.09	6.05	-0.96
2640	-2.74	-7.16	6.79		44.94	49.39	41.83		-4.94	7.09	-2.15			2670	79.8067	78.3567	88.0967		59.2467	74.7867	73.5167		-5.39333	6.13667	-0.743333
2655	-3.03333	-7.17333	6.50667		44.9267	49.1667	41.5867		-4.89333	6.89667	-2.00333			2685	79.37	77.85	87.6		58.7	74.5	73.47		-5.63	5.88	-0.25
2670	-2.87	-7.27	6.66		45.37	49.13	41.75		-4.87	6.95	-2.08			2700	78.5233	77.4533	86.8833		58.5333	74.5633	72.9933		-5.31667	6.01333	-0.696667
2685	-2.95	-7.77	6.58		45.31	49.27	42.04		-4.95	6.97	-2.02			2715	77.69	77	86.28		58.22	74.52	72.99		-5.4	6.29	-0.89
2700	-3.09	-7.85	6.91		45.33	49.47	42.09		-4.71	7.11	-2.4			2730	77.75	76.38	86.05		58.13	74.34	72.76		-5.51	6.11	-0.6
2715	-3.22	-8.17	6.74		45.59	50.06	42.01		-4.81	7.06	-2.25			2745	77.5267	75.8167	85.8167		58.2067	74.5967	72.6167		-5.28333	5.91667	-0.633333
2730	-3.67	-8.27	6.46		45.45	49.5	42.29		-4.81	7.01	-2.2			2760	77.27	75.44	85.25		57.85	74.37	72.66		-5.26	5.94	-0.68
2745	-3.22	-8.23	6.67		45.31	50.28	42.64		-5.12	6.83	-1.71			2775	76.6767	74.4267	84.7567		57.5567	74.7767	72.2667		-5.40333	6.09667	-0.693333
2760	-3.10333	-8.25333	6.84667		45.0367	50.5167	42.6867		-4.81333	6.74667	-1.93333			2790	76.52	74.17	84.18		56.99	74.58	71.61		-5.44	6.31	-0.87
2775	-2.85667	-8.23667	6.67333		45.1233	51.2833	42.6933		-5.10667	6.92333	-1.81667			2805	76.31	73.84	84.02		57.36	74.51	72		-5.43	6.43	-1
2790	-2.92333	-8.44333	6.66667		45.4767	51.2867	42.9167		-4.86333	6.63667	-1.77333			2820	75.44	73.18	82.97		56.68	74.01	71.67		-5.47	6.69	-1.22
2805	-3	-8.03	6.32		45.2	51.34	42.82		-5.24	6.64	-1.4			2835	75.3033	72.7433	82.6933		55.7933	73.8033	71.5833		-5.29667	6.31333	-1.01667
2820	-2.70333	-8.66333	5.57667		45.2967	51.5567	42.5567		-5.48333	6.97667	-1.49333			2850	74.8267	72.1367	81.8967		55.6467	73.5867	71.3267		-5.32333	6.16667	-0.843333
2835	-2.85667	-8.85667	6.18333		44.9433	51.6533	42.4633		-5.25667	6.79333	-1.53667			2865	73.8267	71.3867	81.8867		55.7267	73.6367	71.5467		-5.36333	6.37667	-1.01333
2850	-2.58667	-8.62667	6.07333		45.3433	52.0133	42.9333		-5.18667	6.86333	-1.67667			2880	74.3233	70.6833	81.2533		54.7833	73.2233	70.8633		-5.57667	6.30333	-0.726667
2865	-2.71	-8.92	5.64		45.34	52.11	42.52		-4.85	6.71	-1.86			2895	73.3867	70.1767	80.8067		55.0267	73.0867	70.9167		-5.41333	6.24667	-0.833333
2880	-2.66333	-8.55333	5.65667		45.2767	52.2167	42.5567		-5.05333	6.83667	-1.78333			2910	73.4467	69.6067	80.2867		54.5767	72.9767	70.5167		-5.40333	6.28667	-0.883333
2895	-2.25667	-8.05667	5.92333		45.6033	52.0933	42.8533		-5.16667	6.96333	-1.79667			2925	73.3033	69.4133	80.5633		54.6733	72.9533	70.4333		-5.49667	6.29333	-0.796667
2910	-1.85333	-7.92333	5.74667		45.9967	52.0867	42.2867		-5.28333	6.85667	-1.57333			2940	72.6967	68.7267	79.5967		54.4367	72.7567	70.5467		-5.86333	6.60667	-0.743333
2925	-1.63	-7.93	5.73		45.76	52.1	42.27		-5.02	6.88	-1.86			2955	72.6	68.33	79.68		54.39	72.53	70.58		-5.66	6.36	-0.7
2940	-1.45667	-6.80667	5.85333		46.0033	52.2633	42.2933		-5.08667	6.83333	-1.74667			2970	71.8167	67.3567	78.6267		53.8667	72.0467	70.0267		-5.29333	5.89667	-0.603333
2955	-0.95	-6.28	6.21		46.25	52.44	42.34		-5.22	6.73	-1.51			2985	72.0333	66.9533	78.7533		54.5633	72.0333	69.9833		-5.67667	6.31333	-0.636667
2970	-1.16667	-5.90667	6.28333		46.0333	52.0433	42.5133		-5.57667	6.98333	-1.40667			3000	71.7867	66.2767	78.0667		54.3967	71.7867	70.2667		-5.54333	6.30667	-0.763333
2985	-0.636667	-4.65667	6.59333		46.1933	52.4933	42.7833		-5.63667	6.96333	-1.32667			3015	71.3967	65.8867	77.8067		54.8067	71.7267	70.0167		-5.54333	6.37667	-0.833333
3000	-0.373333	-3.46333	7.36667		46.2667	52.6967	42.9867		-5.77333	7.19667	-1.42333			3030	70.9233	65.4433	77.6233		54.4633	71.0533	69.8833		-5.54667	6.48333	-0.936667
3015	0.176667	-2.51333	7.06667		46.2367	52.5767	43.0567		-5.79333	7.02667	-1.23333			3045	70.99	64.89	77.5		53.99	70.87	69.59		-5.61	6.87	-1.26
3030	0.0433333	-1.70667	6.99333		46.2333	52.8433	43.3033		-5.81667	6.89333	-1.07667			3060	70.5867	64.6667	77.3367		54.2967	71.4867	69.0367		-5.38333	6.79667	-1.41333
3045	0.606667	-0.713333	7.19667		46.5967	52.8767	43.4667		-5.89333	6.93667	-1.04333			3075	70.2967	64.2567	76.6467		54.4167	71.1767	69.1167		-5.54333	6.75667	-1.21333
3060	1.11333	0.0433333	7.33333		46.7433	53.0233	43.5233		-5.61667	6.76333	-1.14667			3090	69.81	64.14	76.31		54.52	70.88	68.84		-5.53	6.53	-1
3075	0.693333	0.603333	7.43333		46.6633	52.8233	44.2833		-5.49667	6.67333	-1.17667			3105	70.7167	64.4167	76.9067		54.6567	71.3067	69.3367		-5.33333	6.56667	-1.23333
3090	1.01333	1.59333	7.53333		46.6733	52.5733	44.3233		-5.01667	6.48333	-1.46667			3120	70.1567	63.4967	76.7967		54.5367	70.8967	68.7967		-5.43333	6.43667	-1.00333
3105	1.15	2.31	7.57		46.47	52.34	44.41		-5.25	6.58	-1.33			3135	69.95	63.24	76.05		54.56	70.77	68.98		-5.66	6.48	-0.82
3120	0.993333	2.52333	7.16333		46.5433	52.5333	44.1933		-4.77667	6.45333	-1.67667			3150	69.5667	63.1367	75.7567		54.4267	70.8267	68.6467		-5.40333	6.39667	-0.993333
3135	1.07333	2.85333	7.04333		46.4833	52.4433	44.3833		-4.79667	6.31333	-1.51667			3165	69.2933	63.0533	75.3333		54.5433	70.3433	68.5133		-5.62667	6.64333	-1.01667
3150	1.74	3.06	6.74		46.34	52.66	44.74		-4.92	6.61	-1.69			3180	69.67	62.7	75.19		54.88	70.88	68.93		-5.69	6.42	-0.73
3165	1.97	3.39	6.87		46.29	52.48	44.54		-5.16	6.7	-1.54			3195	68.9033	62.3133	74.7133		54.4733	70.5333	68.3733		-5.97667	6.78333	-0.806667
3180	2.27	3.37	6.41		46.25	52.58	44.53		-4.91	6.68	-1.77			3210	68.7633	61.5333	73.8733		54.6033	70.3233	68.2333		-5.70667	6.96333	-1.25667
3195	2.38	3.35	6.22		46.31	52.34	44.66		-4.77	6.73	-1.96			3225	69.2067	61.5767	74.6067		54.8667	70.7067	68.1067		-6.00333	7.02667	-1.02333
3210	2.24	3.31	5.95		46.57	52.51	44.46		-4.71	6.7	-1.99			3240	69.51	61.67	74.21		54.94	70.61	68.05		-5.89	6.77	-0.88
3225	2.42	2.97	6.4		46.86	52.53	44.82		-4.75	6.81	-2.06			3255	69.09	60.88	73.49		54.65	70.13	67.81		-5.88	7	-1.12
3240	2.77	3.26	6.07		46.9	52.64	45.31		-4.81	6.92	-2.11			3270	68.78	60.31	73.16		54.53	69.7	67.71		-6.01	6.88	-0.87
3255	2.97333	3.07333	6.25333		47.2633	52.9033	45.0933		-4.65667	6.86333	-2.20667			3285	68.34	59.73	72.69		54.36	69.42	67.62		-6.03	6.97	-0.94
3270	3.61	2.93	6.23		47.29	52.49	45.49		-4.91	7.04	-2.13			3300	68.2333	59.6133	72.6233		54.8333	69.3833	67.4733		-6.08667	7.22333	-1.13667
3285	3.21667	2.74667	6.25667		47.6967	52.7967	45.7567		-4.64333	6.86667	-2.22333			3315	67.8233	58.5933	72.0533		54.3333	69.1233	67.1333		-6.03667	7.12333	-1.08667
3300	3.89333	2.44333	6.19333		47.6633	52.9233	45.9133		-4.42667	6.86333	-2.43667			3330	68.1967	58.7267	72.0967		54.6967	69.3267	67.6767		-6.04333	7.07667	-1.03333
3315	4.05333	2.63333	6.56333		48.0433	53.1533	45.9533		-4.50667	6.77333	-2.26667			3345	67.4233	58.5033	71.8933		54.3133	68.7533	67.0133		-5.89667	7.06333	-1.16667
3330	4.28	2.96	6.51		48.23	53.34	46.15		-4.22	6.73	-2.51			3360	67.9033	58.3833	71.8933		54.2733	69.2433	67.6033		-6.36667	7.39333	-1.02667
3345	4.05333	2.56333	6.11333		48.4233	52.9133	46.3333		-4.00667	6.46333	-2.45667			3375	67.6733	58.0933	71.2033		54.3133	68.4933	66.9333		-6.30667	7.37333	-1.06667
3360	4.19	2.66	5.98		48.62	53.12	46.33		-3.87	6.27	-2.4			3390	67.0733	57.3733	70.7033		54.2133	68.6133	66.9133		-6.27667	7.55333	-1.27667
3375	4.21	2.28	5.87		48.47	53.09	46.17		-3.83	6.47	-2.64			3405	66.8533	57.0833	70.8233		53.9433	68.3433	66.8533		-6.26667	7.56333	-1.29667
3390	4.63667	2.01667	5.77667		48.4867	53.4067	46.3667		-3.91333	6.41667	-2.50333			3420	66.7367	56.3667	70.2267		54.3067	68.4067	66.1767		-6.36333	7.62667	-1.26333
3405	4.87	2.03	5.83		48.5	53.64	46.43		-3.72	6.04	-2.32			3435	66.73	56.02	70.39		54.53	68.3	66.28		-6.14	7.43	-1.29
3420	4.43333	1.86333	5.62333		48.6933	53.5333	46.6633		-3.66667	6.04333	-2.37667			3450	65.73	55.37	69.73		53.98	68	66.34		-6.22	7.31	-1.09
3435	4.22667	1.91667	5.53667		48.9467	53.7167	46.4167		-3.48333	5.94667	-2.46333			3465	65.5367	54.8967	69.2967		54.0567	67.7767	66.5167		-5.93333	7.62667	-1.69333
3450	4.45667	1.71667	5.69667		49.2867	53.8767	46.3467		-3.72333	6.09667	-2.37333			3480	65.2367	54.3467	69.4067		54.0367	68.0767	66.2767		-6.10333	7.41667	-1.31333
3465	3.97	1.41	5.3		49.11	53.72	45.83		-3.88	6.21	-2.33			3495	65.44	54.3	69.36		54.53	68.08	66.26		-6.09	7.55	-1.46
3480	3.76333	1.47333	5.37333		49.1933	54.3433	45.9533		-3.89667	5.97333	-2.07667			3510	65.21	53.81	69.15		54.37	67.59	65.88		-5.75	7.25	-1.5
3495	3.62	1.43	4.85		49.34	53.79	45.58		-3.65	5.62	-1.97			3525	65.0533	53.3633	68.7533		55.0533	67.9333	66.2933		-5.91667	7.49333	-1.57667
3510	3.47333	1.61333	5.31333		48.9233	53.6433	45.3933		-3.79667	5.90333	-2.10667			3540	65.05	53.19	68.8		54.56	67.5	66.26		-6.35	7.9	-1.55
3525	2.97	1.22	4.9		49.31	54.08	45.03		-4.03	5.81	-1.78			3555	64.56	52.87	68.43		55.03	67.27	66.2		-6.07	7.67	-1.6
3540	2.77	1.17	4.56		49.24	53.4	44.74		-4.06	5.49	-1.43			3570	64.6367	52.5867	68.4667		54.9067	67.4467	66.1367		-5.83333	7.60667	-1.77333
3555	2.83	1.31	4.26		49.06	53.46	44.75		-4.6	5.44	-0.84			3585	64.5933	51.8433	67.5933		55.3033	67.6233	65.7233		-5.38667	7.42333	-2.03667
3570	3.30333	1.31333	3.97333		49.1733	53.3333	44.6533		-4.30667	5.52333	-1.21667			3600	64.1867	51.5467	67.7067		55.0467	67.4467	65.3467		-5.74333	7.46667	-1.72333
3585	3.56667	1.29667	3.78667		49.8167	53.6467	44.5967		-4.44333	5.28667	-0.843333			3615	63.7367	51.2867	67.2367		54.7467	66.9967	65.4467		-5.72333	7.44667	-1.72333
3600	3.53333	0.743333	3.21333		49.7933	52.9633	44.5133		-4.64667	5.20333	-0.556667			3630	63.1667	50.5767	66.5967		54.9767	66.8367	65.4167		-5.67333	7.23667	-1.56333
3615	3.66667	1.32667	2.84667		49.5167	52.9067	44.2767		-4.38333	4.69667	-0.313333			3645	63.23	50.62	66.85		55.06	66.34	64.81		-5.43	7.07	-1.64
3630	4.07333	0.923333	2.79333		49.3033	52.7633	44.2433		-4.66667	4.39333	0.273333			3660	62.94	50.18	66.8		55.19	66.51	64.66		-5.25	7.17	-1.92
3645	4.70667	1.42667	3.01667		49.5967	52.8367	44.4967		-4.74333	4.69667	0.0466667			3675	63.0033	49.4533	66.6833		55.3333	66.2233	64.5433		-5.20667	7.23333	-2.02667
3660	4.52	1.7	2.55		49.83	52.82	45.26		-4.73	4.1	0.63			3690	62.8367	49.4067	66.4967		55.3667	66.9467	64.7067		-5.25333	7.39667	-2.14333
3675	4.94333	1.91333	2.79333		49.2133	52.4133	44.9133		-5.12667	4.02333	1.10333			3705	62.6667	49.0267	65.6667		55.2067	66.6767	64.8667		-5.00333	6.45667	-1.45333
3690	5.13	2.29	2.17		49.05	52.44	45.51		-5.44	4.06	1.38			3720	62.3233	48.9333	65.3633		54.8933	66.7033	64.0333		-5.32667	6.82333	-1.49667
3705	5.05333	2.14333	2.32333		49.0233	52.2533	45.2033		-5.58667	3.91333	1.67333			3735	62.5867	48.5167	65.3967		55.1167	66.0267	63.9767		-5.11333	6.92667	-1.81333
3720	5.70667	2.24667	2.10667		48.8067	52.0367	45.4467		-5.67333	3.53667	2.13667			3750	62.78	48.43	65.58		55.51	66.29	63.82		-5.19	6.72	-1.53
3735	5.45667	2.20667	1.85667		48.6467	51.8867	45.4967		-5.59333	3.08667	2.50667			3765	62.5733	48.5533	65.4533		55.6933	66.0733	63.9433		-4.89667	6.89333	-1.99667
3750	5.52	2.17	1.93		48.45	52.21	45.69		-5.81	3.26	2.55			3780	62.27	47.56	65.04		56.01	65.83	64.16		-4.95	6.94	-1.99
3765	6.32333	1.92333	2.14333		48.0933	52.2533	45.5433		-5.90667	3.07333	2.83333			3795	61.6267	46.7267	64.5567		55.5667	65.2467	63.4367		-5.19333	6.77667	-1.58333
3780	6.57333	2.16333	2.20333		48.0533	52.4833	45.4533		-6.13667	3.17333	2.96333			3810	61.8133	47.1233	64.4033		56.1333	65.4433	64.1233		-5.21667	6.76333	-1.54667
3795	6.69333	2.08333	2.27333		47.9233	53.0233	45.9233		-6.29667	3.09333	3.20333			3825	61.6067	46.6767	63.8967		55.9467	65.5767	64.0067		-4.98333	6.92667	-1.94333
3810	6.41667	2.05667	2.21667		48.2167	52.7267	46.1667		-6.27333	2.80667	3.46667			3840	61.2533	46.4533	64.1533		56.3833	65.3533	64.1833		-5.28667	7.06333	-1.77667
3825	6.61	2.3	1.92		47.72	52.73	46.14		-6.41	2.92	3.49			3855	60.69	47	63.49		56.14	65.42	63.79		-4.97	6.87	-1.9
3840	6.8	2.68	1.77		47.67	52.78	46.14		-6.72	2.78	3.94			3870	60.5633	46.3533	63.0033		56.2033	65.7233	64.2333		-4.77667	6.89333	-2.11667
3855	6.83	2.68	1.91		48.15	52.46	46.53		-6.86	3.06	3.8			3885	60.8333	46.3033	63.5033		56.2933	65.9733	64.3233		-4.79667	6.93333	-2.13667
3870	7.01667	2.61667	1.67667		48.0267	52.7567	46.4767		-6.97333	3.11667	3.85667			3900	60.3567	45.5667	62.7767		56.1367	65.2967	63.9367		-4.64333	6.79667	-2.15333
3885	7.55	3.14	2.06		47.82	53.03	46.33		-7.14	3.11	4.03			3915	60.39	45.28	62.55		56.3	65.71	64.36		-4.77	6.88	-2.11
3900	7.5	3.42	1.84		47.3	52.73	46.47		-6.96	2.82	4.14			3930	59.9067	44.2467	61.4667		56.3267	64.9467	63.9567		-4.97333	7.03667	-2.06333
3915	7.76333	3.86333	1.62333		47.4633	52.6333	45.9733		-7.05667	3.07333	3.98333			3945	59.9033	44.0033	60.9133		55.8433	65.0133	63.5033		-5.18667	7.50333	-2.31667
3930	8.49667	4.37667	1.82667		47.5567	52.7867	46.3467		-6.77333	2.91667	3.85667			3960	59.91	43.69	60.9		56.29	65.96	63.83		-4.58	6.94	-2.36
3945	9.06	4.6	2.25		47.64	53.31	46.32		-6.84	2.85	3.99			3975	59.93	43.96	60.83		55.94	65.52	63.59		-4.65	6.91	-2.26
3960	9.36	5.51	2.19		47.5	53.14	46.47		-6.74	2.85	3.89			3990	58.9367	43.8867	60.6567		55.9467	65.6367	63.2467		-5.02333	7.17667	-2.15333
3975	9.50667	5.91667	2.13667		47.5667	53.5067	46.7367		-7.23333	3.05667	4.17667			4005	59.5833	44.1533	61.0233		55.7133	66.1833	63.5333		-4.71667	7.36333	-2.64667
3990	10.3167	6.53667	2.50667		47.8567	53.7667	46.5067		-6.86333	3.05667	3.80667			4020	59.7533	44.0933	61.6433		56.4033	67.1333	64.0133		-4.85667	7.62333	-2.76667
4005	10.29	6.75	2.8		48.23	53.79	46.48		-6.96	2.87	4.09			4035	58.81	43.77	61.07		55.92	66.44	63.05		-4.36	7.21	-2.85
4020	10.7633	7.69333	2.66333		48.0433	54.1633	46.5833		-6.96667	2.81333	4.15333			4050	59.11	43.58	61.25		55.97	66.72	63.37		-4.44	7.81	-3.37
4035	10.7933	7.58333	2.22333		48.1933	54.2133	46.4933		-6.79667	2.69333	4.10333			4065	59.1667	43.2267	61.1667		55.5667	66.8367	62.7467		-4.51333	7.47667	-2.96333
4050	10.8	7.99	2.11		48.07	54.47	46.56		-6.83	2.78	4.05			4080	58.2433	42.7233	60.2433		55.2733	66.7533	62.5033		-4.27667	7.51333	-3.23667
4065	10.9733	8.51333	2.06333		48.5033	54.5133	46.4633		-6.75667	2.90333	3.85333			4095	58.3	42.65	60.46		55.48	66.71	62.54		-4.36	7.38	-3.02
4080	11.33	8.71	1.73		48.84	54.68	46.7		-6.9	2.86	4.04			4110	57.7767	42.6267	60.2767		55.7767	67.2667	62.2667		-3.83333	7.18667	-3.35333
4095	11.3267	9.13667	1.58667		48.4167	55.1367	46.7167		-6.78333	2.67667	4.10667			4125	58.3233	42.1933	59.6933		54.9933	67.2333	61.8233		-3.81667	7.22333	-3.40667
4110	11.5533	9.33333	1.63333		48.6933	55.0733	47.0633		-6.62667	2.51333	4.11333			4140	57.6933	41.6633	59.1733		55.6533	67.3733	61.8233		-3.73667	7.12333	-3.38667
4125	11.83	9.52	1.49		48.67	55.29	47.12		-6.62	2.31	4.31			4155	57.8833	41.9833	59.6233		55.9633	68.1933	61.9233		-3.67667	7.20333	-3.52667
4140	11.76	10.06	1.68		48.67	55.19	47.4		-6.62	2.16	4.46			4170	57.59	41.53	59.37		55.73	68.42	62.13		-3.93	7.17	-3.24
4155	11.92	10.26	1.19		48.63	55.15	47.65		-6.85	2.43	4.42			4185	57.0567	41.3767	59.1567		55.8167	68.3667	61.1667		-3.62333	7.37667	-3.75333
4170	11.9333	10.0333	0.703333		48.5433	54.7733	47.8433		-6.69667	2.42333	4.27333			4200	57.1367	41.5667	59.0567		55.8767	68.6567	61.2267		-3.71333	7.31667	-3.60333
4185	11.95	10.13	0.6		48.49	54.73	47.35		-6.62	2.16	4.46			4215	57.27	40.54	58.52		55.74	68.05	60.52		-3.83	7.49	-3.66
4200	12.5333	10.1333	0.473333		48.5433	54.6733	47.4933		-6.69667	2.24333	4.45333			4230	57.1	40.07	58.7		55.3	68.54	60.45		-3.7	7.27	-3.57
4215	12.33	10.87	0.4		48.67	54.61	47.47		-6.78	2.23	4.55			4245	57.1533	39.9633	58.9833		55.5233	68.7533	60.5833		-3.89667	7.20333	-3.30667
4230	12.28	10.51	0.19		48.99	54.24	47.41		-6.71	1.87	4.84			4260	56.8667	39.6867	57.9567		55.6967	68.9767	60.1667		-3.54333	7.08667	-3.54333
4245	12.56	10.99	0.61		49.12	54.44	47.7		-6.66	2.04	4.62			4275	56.6567	39.0067	57.7667		54.9667	68.9467	59.8967		-3.69333	7.02667	-3.33333
4260	12.39	11.07	0.22		49.3	54.28	47.55		-6.62	1.97	4.65			4290	56.46	39.08	57.67		55.19	69.16	59.77		-3.95	7.18	-3.23
4275	12.3367	11.4067	0.0466667		49.4867	54.5067	47.5367		-6.26333	1.62667	4.63667			4305	56.1133	38.5833	57.4033		55.1133	69.0333	59.3233		-3.79667	7.07333	-3.27667
4290	12.3033	10.8933	0.143333		49.0733	54.5933	47.2333		-6.33667	1.67333	4.66333			4320	56.2733	38.4433	57.2633		55.4933	69.1033	59.3933		-4.05667	7.07333	-3.01667
4305	11.79	10.57	-0.37		49.16	54.11	46.92		-6.08	1.25	4.83			4335	56.2433	38.1933	56.9933		55.2733	69.6433	59.3433		-3.84667	6.91333	-3.06667
4320	11.88	10.82	-0.4		49.59	54.01	47.44		-5.97	1.37	4.6			4350	56.1533	38.2333	56.9733		55.4433	70.2733	59.2733		-3.67667	6.80333	-3.12667
4335	12.2367	10.4867	-0.0433333		49.5567	54.2567	47.5967		-5.95333	1.17667	4.77667			4365	55.4467	37.0667	56.4467		55.0267	69.2867	58.5067		-3.65333	6.97667	-3.32333
4350	12.38	10.6	-0.1		49.6	54.07	47.42		-5.97	1.11	4.86			4380	55.4833	37.0833	55.8333		55.3033	69.9233	58.3833		-3.71667	7.12333	-3.40667
4365	12.7267	10.9767	-0.443333		49.5967	54.2967	47.5567		-5.97333	0.756667	5.21667			4395	55.57	37.25	55.95		55.79	70.41	58.21		-3.53	6.92	-3.39
4380	12.47	10.99	-0.54		49.65	54.54	47.04		-5.94	0.71	5.23			4410	55.01	36.83	55.41		55.22	70.1	57.41		-3.81	7.3	-3.49
4395	12.5233	10.8133	-0.486667		49.4433	54.2633	47.2733		-5.91667	0.983333	4.93333			4425	55.58	36.83	55.41		56.05	70.87	57.89		-3.51	7.1	-3.59
4410	12.16	10.39	-0.72		48.91	53.67	46.82		-6.03	1.03	5			4440	55.19	36.69	55.93		56.32	71.35	57.94		-3.61	7.06	-3.45
4425	12.19	10.55	-0.33		48.95	53.5	46.73		-5.91	1.09	4.82			4455	55.2433	36.9833	56.0133		56.1333	71.0333	58.2933		-3.59667	7.18333	-3.58667
4440	11.77	10.37	-0.3		48.46	53.45	46.29		-6.07	0.92	5.15			4470	55.4567	36.3967	55.9167		56.7167	71.4367	58.5667		-3.77333	7.27667	-3.50333
4455	11.7	10.19	-0.38		48.38	53.18	46.11		-5.9	0.96	4.94			4485	55.61	36.28	55.82		56.7	72.03	58.57		-3.64	7.46	-3.82
4470	11.52	10.49	-0.04		47.47	53	45.92		-5.92	1.05	4.87			4500	55.83	36.16	55.97		57.25	72.31	58.29		-3.76	7.32	-3.56
4485	11.1367	10.1167	0.0866667		47.0667	52.4967	45.1767		-5.79333	1.06667	4.72667			4515	55.5	36.09	55.3		57.27	72.36	58.33		-3.76	7.49	-3.73
4500	10.69	10.33	0.2		47.09	52.63	44.61		-6.12	1.18	4.94			4530	55.3833	35.3433	55.6233		56.9033	72.3633	57.7433		-4.01667	7.77333	-3.75667
4515	10.46	10.28	0.48		46.93	52.77	44.35		-6.17	1.67	4.5			4545	55.52	36.1	55.81		56.72	72.54	58.18		-3.75	7.71	-3.96
4530	10.12	10.04	0.34		46.22	52.41	44.08		-6.34	1.84	4.5			4560	55.3933	34.9133	55.2533		57.2033	72.8933	57.6433		-3.65667	8.10333	-4.44667

## Sheet: S32
				FR-4				FR-5				FR-6				FR-7				buffer
	time [s]																							time [s]			FR-Core-4				FR-Core-5				FR-Core-6				FR-Core-7				buffer				time [s]
	18		0.366667	-0.0833333	-0.153333		0.0166667	-0.0933333	0.276667		0.426667	-0.263333	0.306667		0.236667	0.426667	0.0966667		0.176667	-0.273333	0.0966667			15		0.22	0.21	-0.39		0.12	0.33	0.42		0.12	-0.06	0.09		-0.09	-0.42	-0.3		-0.37	0.19	0.18			18		-0.153333
	33		-0.03	-0.34	-0.44		-0.22	-0.39	-0.55		-0.33	-0.14	0.06		-0.32	0.09	-0.11		0.58	-0.36	-0.22			30		0.533333	0.343333	-0.0766667		0.713333	-0.146667	0.403333		0.233333	0.0433333	0.423333		-0.0166667	-0.526667	0.00333333		0.0333333	-0.0866667	0.0533333			33		-0.1
	48		-0.196667	-0.426667	-0.556667		-0.546667	-0.656667	-0.946667		0.0533333	0.0533333	0.363333		-0.136667	0.403333	-0.216667		0.423333	-0.386667	-0.0366667			45		0.26	0.2	-0.9		0.55	-0.08	0.28		-0.14	-1.06	0.58		-0.01	-0.46	-0.45		0.16	-0.36	0.2			48		-0.0366667
	63		0.3	-0.16	-0.24		-0.46	-0.61	-0.85		0.03	0.08	0.21		-0.09	0.25	-0.09		0.85	-0.9	0.05			60		0.616667	0.786667	-0.223333		0.976667	0.496667	0.566667		0.0266667	-0.943333	0.586667		0.0766667	-0.473333	-0.583333		0.0566667	-0.283333	0.226667			63		0.1
	78		-0.37	-0.52	-0.59		-0.77	-0.66	-1.3		0.08	-0.07	-0.19		-0.41	0.35	-0.27		0.92	-1.01	0.09			75		1.53667	0.626667	0.236667		0.596667	0.426667	0.856667		-0.273333	-1.60333	0.996667		0.286667	-0.603333	-0.283333		-0.223333	-0.573333	0.796667			78		0.25
	93		-0.353333	-0.493333	0.0266667		-0.303333	-0.213333	-0.843333		-0.473333	0.226667	-0.0833333		-0.163333	0.116667	-0.443333		0.786667	-0.953333	0.166667			90		1.15333	0.823333	-0.686667		0.503333	0.393333	1.06333		-0.596667	-1.88667	0.873333		0.273333	-0.616667	-0.646667		-0.306667	-0.256667	0.563333			93		0.506667
	108		-0.286667	-1.21667	-0.316667		-0.406667	-0.276667	-1.34667		-0.116667	0.143333	0.0933333		-0.0766667	0.443333	-0.256667		1.17333	-0.846667	-0.326667			105		1.26	1.05	-0.01		1.48	0.72	0.89		-0.34	-1.49	1.05		0.45	-0.19	-0.02		-0.28	-0.49	0.77			108		0.753333
	123		-0.79	-0.82	-0.33		-0.39	-1.21	-1.02		-0.41	0.28	-0.12		-0.24	0.27	0.16		0.72	-1.05	0.33			120		1.42333	1.01333	0.143333		1.60333	0.0933333	0.973333		-0.346667	-1.36667	1.23333		0.123333	-0.686667	-0.0766667		0.163333	-0.786667	0.623333			123		1.05
	138		-1.16	-1.09	-0.38		-0.51	-1	-1.2		-0.74	0.35	-0.65		-0.74	0.02	-0.18		0.76	-1.1	0.34			135		1.44667	1.37667	0.186667		2.06667	0.486667	0.936667		-0.203333	-1.81333	1.31667		0.0666667	-0.453333	-0.373333		0.126667	-1.21333	1.08667			138		1.43
	153		-1.22667	-0.786667	-0.616667		-0.0966667	-0.566667	-0.986667		-0.396667	0.543333	-0.536667		-0.536667	0.0333333	-0.236667		0.983333	-1.15667	0.173333			150		1.65	1.5	0.04		2.41	0.34	1.08		-0.33	-1.75	1.26		-0.02	-0.18	-0.06		0.2	-1.58	1.38			153		1.02333
	169		-1.16	-0.79	-0.65		0.02	-0.75	-1.52		-0.57	0.76	-0.46		-0.46	0.58	-0.24		0.86	-0.88	0.02			165		1.71333	1.63333	0.263333		2.40333	0.123333	0.863333		-0.586667	-1.35667	0.803333		0.113333	-0.656667	0.233333		0.323333	-1.49667	1.17333			169		1.26
	186		-0.786667	-0.776667	-0.286667		-0.166667	-0.466667	-1.27667		-0.246667	0.743333	-0.996667		-0.976667	0.753333	-0.496667		0.823333	-1.15667	0.333333			180		1.94333	1.60333	0.443333		2.48333	0.793333	1.83333		-0.696667	-1.55667	1.10333		0.323333	-0.636667	0.243333		0.433333	-1.76667	1.33333			186		1.41333
	201		-1.08333	-0.183333	-0.643333		-0.0933333	-0.193333	-1.79333		-0.523333	0.836667	-1.04333		-1.24333	1.03667	-0.803333		1.22667	-1.23333	0.00666667			255		8.99	14.29	14.25		26.82	29.1	12.07		19.72	25.27	26.08		35.78	33.42	40.71		1.09	-4.05	2.96			201		1.20667
	262		-2.07333	-0.973333	-6.00333		4.75667	9.69667	4.39667		-1.46333	-1.85333	3.69667		61.7667	70.3567	64.8867		3.34667	-0.593333	-2.75333			270		5.2	10.13	10.58		39.49	41.57	20.3		46.39	51.28	54.6		61.43	58.74	66.1		1.45	-3.56	2.11			262		2.97667
	277		2.85333	-0.236667	-4.75667		3.42333	12.0033	6.71333		2.18333	1.51333	9.43333		101.273	112.213	105.943		2.80333	0.993333	-3.79667			285		3.25	7.67	7.97		52.14	53.14	29.87		69.57	74.7	78.9		84.4	79.13	87.98		1.29	-3.22	1.93			277		5.63333
	292		8.27	2.47	-1.93		2.86	12.41	6.58		5.71	5.68	13.12		139.44	149.54	145.72		1.92	1.73	-3.65			300		2.00333	5.80333	5.62333		63.2433	63.3233	38.9633		87.9433	94.2633	96.8233		102.253	96.8633	105.343		0.993333	-3.07667	2.08333			292		7.36
	307		11.01	5.83	1.22		2.76	11.79	5.47		8.64	9.61	15.78		170.96	181.32	178.62		0.89	2.02	-2.91			315		0.896667	4.72667	4.07667		72.2367	71.4667	46.3567		103.107	108.927	111.707		117.307	112.017	119.707		0.656667	-3.12333	2.46667			307		8.48
	322		11.18	8.32	3.08		3.19	11.88	4.7		11.19	12.38	17.31		196.64	206.93	204.64		0.17	2.15	-2.32			330		0.563333	3.88333	2.55333		79.2433	78.6133	52.9733		117.043	122.723	126.093		129.123	125.283	131.813		0.463333	-3.03667	2.57333			322		9.39
	340		9.67667	9.36667	3.50667		3.77667	11.2867	4.20667		11.8467	14.7167	18.0967		221.147	230.117	229.987		-0.493333	1.98667	-1.49333			345		-0.343333	3.25667	0.976667		83.9167	83.2867	58.1367		130.037	134.477	138.837		140.267	137.257	142.877		-0.00333333	-2.98333	2.98667			340		10.1867
	355		7.97333	11.1733	4.68333		5.26333	10.7933	4.25333		12.7333	16.5233	18.6033		239.473	247.463	249.713		-1.67667	1.99333	-0.316667			360		-1.13333	2.82667	-0.243333		88.0667	87.4367	61.9967		142.147	146.087	150.397		150.857	148.347	152.707		-0.263333	-3.02333	3.28667			355		10.7433
	370		5.97333	11.0433	5.02333		7.90333	10.6233	4.40333		13.2733	17.3833	17.8333		254.613	262.423	266.113		-2.85667	1.71333	1.14333			375		-1.19333	2.37667	-1.01333		91.4067	90.8767	65.6167		153.647	156.577	160.537		161.617	158.977	162.887		-0.273333	-2.91333	3.18667			370		10.1133
	385		4.43333	11.3133	5.92333		10.4833	10.2633	5.44333		14.4033	18.2733	18.4733		268.983	276.163	280.403		-4.01667	1.38333	2.63333			390		-2.16	2.22	-2.1		94.22	93.45	68.48		164.46	165.77	170.91		171.31	168.42	172.13		-0.98	-3.18	4.16			385		9.85333
	400		2.81	10.67	5.78		12.54	10.2	6.01		15.08	18.71	18.14		282.35	287.28	292.31		-5.49	1.92	3.57			405		-2.34667	2.11333	-2.45667		96.9233	95.5033	70.5933		174.403	175.023	179.973		181.143	177.793	181.523		-1.36667	-3.14667	4.51333			400		8.66
	415		2.20333	9.54333	5.86333		13.1133	9.40333	6.35333		14.8233	17.9933	17.7033		293.593	296.643	302.843		-6.96667	2.16333	4.80333			420		-2.46333	2.11667	-2.63333		98.6867	97.0667	73.4067		183.667	182.647	188.417		189.527	187.047	189.817		-1.49333	-3.44333	4.93667			415		7.46333
	430		0.93	8.59	5.36		13.25	8.22	6.96		14.87	17.8	17.41		303.42	305.36	312.26		-7.92	2.04	5.88			435		-3.09333	2.41667	-2.84333		100.457	98.1067	75.5767		192.267	190.257	196.347		197.417	195.197	198.327		-1.83333	-3.58333	5.41667			430		6.23
	445		-0.123333	7.27667	4.17667		12.4367	7.13667	7.37667		14.0467	16.4767	16.4067		310.787	311.507	318.917		-9.51333	3.02667	6.48667			450		-3.61667	2.14333	-2.96667		101.363	99.2033	76.9733		200.253	197.363	203.333		204.893	202.463	205.753		-1.84667	-3.44667	5.29333			445		4.84667
	460		-1.65	5.87	3.91		11.23	6.05	8.45		13.9	15.22	15.76		317.61	317.38	325.41		-11.22	3.63	7.59			465		-4.18	1.83	-2.81		102.51	99.94	78.38		206.86	203.7	209.99		211.27	209.73	212.25		-2.14	-3.5	5.64			460		3.53
	475		-1.53	5.16	3.37		10.23	5.09	9.75		13.33	13.99	15.31		322.88	322.52	331.18		-12.5	4.03	8.47			480		-4.41	2.28	-2.55		103.89	101.08	80.27		213.33	210.21	216.59		218.24	216.52	219.98		-2.14	-3.4	5.54			475		2.92
	490		-2.38333	4.38667	2.82667		9.12667	4.87667	10.6867		12.8167	12.9567	14.5967		327.477	326.457	335.897		-13.9233	4.86667	9.05667			495		-4.52333	2.05667	-2.56333		104.437	101.667	81.2567		219.647	216.207	222.697		224.587	223.557	226.497		-2.49333	-2.92333	5.41667			490		1.66667
	505		-2.65	4.31	2.57		7.75	4.77	12.01		11.95	11.53	13.33		331.17	330.26	340.55		-14.92	5.48	9.44			510		-4.99	1.87	-2.71		104.46	101.89	81.76		224.84	220.82	228.7		229.99	228.71	231.79		-2.33	-3.21	5.54			505		1.47
	520		-2.75333	3.95667	2.08667		6.80667	4.57667	13.1567		11.3967	11.2167	13.1167		334.067	333.327	343.867		-15.9233	5.81667	10.1067			525		-4.49333	2.44667	-1.90333		105.737	102.777	82.9667		230.637	226.077	234.927		235.327	234.907	237.727		-2.28333	-2.97333	5.25667			520		1.66667
	535		-2.14	3.93	2.28		5.91	4.23	14.19		10.97	10.41	12.5		336.45	335.7	346.97		-16.36	6.19	10.17			540		-4.54	2.83	-1.12		106.56	103.46	83.96		236.53	231.12	240.56		240.9	239.84	243.31		-2.48	-2.8	5.28			535		1.84
	550		-2.49333	4.03667	2.00667		5.24667	4.92667	14.8867		10.0767	9.56667	11.9067		338.287	337.477	349.017		-16.9133	6.78667	10.1267			555		-4.66	2.85	-1.05		106.85	103.31	84.54		240.89	235.52	245.58		246.23	244.92	247.87		-2.35	-2.78	5.13			550		1.94667
	565		-2.57667	3.86333	1.58333		4.12333	4.80333	15.4533		9.91333	9.04333	11.5233		339.313	338.743	350.483		-16.9867	7.09333	9.89333			570		-4.36667	3.14333	-0.676667		107.273	104.403	85.4433		245.493	239.953	250.043		250.563	250.043	252.833		-2.46667	-2.75667	5.22333			565		2.17333
	580		-2.14333	4.37667	1.50667		3.77667	5.92667	16.1667		9.17667	8.50667	11.0567		339.617	339.247	351.067		-17.2233	7.08667	10.1367			585		-5.32333	3.53667	-0.493333		107.017	104.177	85.6467		248.577	243.977	253.747		254.437	253.927	256.617		-2.11333	-3.01333	5.12667			580		2.73667
	595		-2.17667	4.05333	1.52333		2.83333	5.95333	16.2233		8.57333	8.53333	10.9633		340.133	339.973	352.053		-16.8767	6.76333	10.1133			600		-4.91	3.45	-0.78		107.54	104.22	85.79		252.78	247.68	258.18		258.46	257.66	259.99		-1.97	-2.73	4.7			595		2.80333
	610		-2.11667	4.34333	0.893333		2.44333	6.99333	16.6033		8.03333	7.75333	10.4533		339.403	339.683	351.853		-16.6767	7.14333	9.53333			615		-4.66333	4.09667	0.166667		107.587	104.687	85.9967		256.367	251.887	262.047		262.507	262.077	263.667		-1.74333	-2.78333	4.52667			610		3.38333
	625		-2.42333	4.20667	0.616667		1.89667	7.32667	16.6167		7.84667	7.80667	10.2867		339.177	339.187	351.227		-16.2433	6.69667	9.54667			630		-4.56333	3.87667	0.156667		107.357	104.567	86.1267		259.497	254.907	265.247		266.317	265.037	266.607		-1.56333	-2.90333	4.46667			625		3.81667
	640		-2.85	3.91	0.2		0.65	7.66	16.73		7.4	7.52	9.59		338.32	338.42	350.14		-15.85	6.39	9.46			645		-4.52667	4.69333	0.713333		107.213	104.333	86.4233		261.933	258.033	268.333		269.433	268.363	270.013		-1.56667	-2.62667	4.19333			640		4.03
	655		-2.9	3.91	-0.27		-0.03	8.19	16.38		6.81	6.92	9.19		337.04	336.75	348.7		-15.26	6.1	9.16			660		-4.74333	4.58667	0.486667		106.907	104.097	86.0867		264.787	261.027	271.367		272.117	270.667	271.867		-1.29333	-2.61333	3.90667			655		4.46
	670		-2.69667	3.92333	-0.0266667		0.0833333	8.65333	16.3533		6.79333	7.48333	8.69333		336.153	335.863	347.923		-14.6667	6.07333	8.59333			675		-3.99667	4.77333	0.983333		107.063	104.433	86.9533		267.593	264.063	274.513		275.123	273.823	275.043		-1.35667	-2.75667	4.11333			670		4.96333
	685		-2.7	3.94	-0.37		-0.27	9.38	16.64		6.37	6.71	8.57		334.31	334.11	345.96		-13.81	5.74	8.07			690		-4.34667	5.12333	0.983333		106.293	104.013	86.4333		270.033	266.273	277.413		276.733	275.683	276.383		-1.55667	-2.56667	4.12333			685		5.42
	700		-2.38667	4.27333	-0.0366667		-0.616667	9.89333	16.3333		6.05333	6.65333	8.78333		332.393	332.213	343.883		-13.4467	5.73333	7.71333			705		-4.19667	5.62333	1.27333		106.693	103.823	86.8233		271.833	268.833	279.113		279.553	277.553	278.653		-1.37667	-2.81667	4.19333			700		6.22333
	715		-2.71667	4.08333	-0.456667		-0.726667	10.4633	15.9433		5.56333	6.78333	8.85333		330.083	329.673	341.413		-12.8867	5.21333	7.67333			720		-4.09333	5.47667	1.51667		105.857	103.537	86.4767		273.457	270.407	281.227		281.137	279.287	279.857		-1.67333	-2.78333	4.45667			715		6.31333
	730		-2.06667	4.58333	0.0733333		-1.16667	10.8633	15.6133		5.71333	6.91333	8.72333		328.093	327.623	338.843		-12.2367	4.89333	7.34333			735		-3.36333	6.40667	1.80667		105.607	102.927	86.2667		275.057	272.637	283.527		282.727	280.667	281.527		-1.46333	-2.81333	4.27667			730		7.34333
	745		-2.48333	4.05667	-0.353333		-1.93333	11.3567	15.3267		5.42667	6.67667	8.64667		325.367	325.037	336.047		-11.9433	4.76667	7.17667			750		-3.88667	5.98333	1.97333		105.163	102.233	85.5833		275.803	274.703	284.933		284.203	281.293	282.403		-1.57667	-2.53667	4.11333			745		7.28667
	760		-2.79	3.85	-0.99		-1.98	11.41	14.85		4.92	6.5	8.29		322.58	322.45	333.25		-11.09	4.29	6.8			765		-3.92	5.92	1.67		104.06	101.94	84.97		277	275.73	285.83		285.04	281.87	282.59		-1.39	-2.8	4.19			760		7.38
	775		-2.25	3.54	-0.76		-2.25	11.46	14.84		4.31	6.58	8.4		319.69	319.37	330.49		-10.74	4.04	6.7			780		-3.67667	6.06333	2.08333		103.783	101.583	84.7533		278.713	276.923	287.103		286.103	282.883	283.473		-1.38667	-2.67667	4.06333			775		6.98
	794		-2.38667	3.77333	-1.05667		-2.68667	11.6733	14.2633		3.70333	6.08333	8.48333		316.103	315.553	326.653		-10.1267	3.88333	6.24333			795		-3.67333	6.74667	2.10667		102.897	101.397	84.6367		278.967	277.917	288.217		287.117	283.747	284.037		-1.24333	-2.85333	4.09667			794		7.30333
	809		-2.7	3.49	-1.15		-3.39	11.92	14.23		3.82	6.62	8.54		312.98	312.37	323.32		-9.55	3.68	5.87			810		-4.09333	6.58667	2.32667		102.267	100.757	84.1367		279.577	279.187	288.667		287.497	283.127	284.097		-1.40333	-2.53333	3.93667			809		7.34
	824		-2.6	3.59	-0.95		-3.58	11.9	13.93		3.7	6.85	9.24		310.28	309.31	320.31		-9.4	3.32	6.08			825		-4.08667	6.98333	2.31333		100.973	100.173	83.3033		279.533	279.833	289.713		287.853	283.313	284.663		-1.57667	-2.71667	4.29333			824		7.61
	839		-2.23	3.73	-1.17		-3.48	12.45	13.82		3.92	6.77	9.73		307.34	306.22	317.41		-9.14	3.3	5.84			840		-4.03	7.26	2.24		99.95	99.91	82.63		279.85	280.59	290.33		287.91	283.14	284.73		-1.32	-2.78	4.1			839		7.84
	854		-2.54333	3.24667	-1.27333		-4.12333	12.2767	12.8667		2.72667	6.49667	9.55667		303.757	302.797	313.437		-8.59333	2.87667	5.71667			855		-4.29333	7.11667	2.27667		99.2567	99.3167	81.9567		279.577	280.407	290.727		288.117	282.507	284.127		-1.56333	-2.94333	4.50667			854		7.61667
	869		-2.45	2.98	-1.84		-4.07	12.16	12.8		2.79	6.47	9.69		301.02	299.58	310.7		-8.45	2.49	5.96			870		-4.87	7.02	2.01		98	97.88	81.35		279.16	280.63	290.69		287.44	281.7	283.03		-1.46	-2.79	4.25			869		7.92
	884		-3.01333	2.93667	-1.92333		-5.15333	11.8667	12.4867		2.16667	6.26667	9.66667		297.177	296.367	306.707		-8.12333	2.20667	5.91667			885		-4.77667	7.56333	1.91333		97.3533	97.3533	80.7333		278.243	280.833	290.823		287.423	281.213	283.233		-1.15667	-2.98667	4.14333			884		7.46667
	899		-2.77333	2.71667	-2.32333		-5.51333	11.7767	12.2467		1.67667	6.21667	9.84667		294.697	293.297	303.737		-7.80333	2.15667	5.64667			900		-4.89	7.07	1.79		96.69	96.6	79.9		277.92	281.1	290.66		287.26	280.63	282.71		-1	-3.19	4.19			899		7.54667
	914		-2.80333	2.39667	-2.74333		-6.18333	11.2667	11.9667		1.37667	6.10667	9.57667		290.717	290.127	300.347		-7.62333	2.12667	5.49667			915		-5.18333	7.32667	1.99667		96.4967	95.6567	79.3167		276.887	280.867	290.257		287.007	279.927	282.427		-0.923333	-3.49333	4.41667			914		6.76667
	929		-2.75667	2.63333	-2.81667		-6.42667	10.8733	11.4833		1.34333	5.90333	9.90333		287.353	286.833	297.133		-7.69667	1.95333	5.74333			930		-5.53333	7.46667	1.79667		94.8567	94.6267	78.4567		276.367	280.477	290.207		286.417	278.767	280.957		-1.08333	-3.46333	4.54667			929		6.86333
	944		-2.51333	3.21667	-2.79333		-7.01333	10.7867	11.0067		1.66667	6.14667	9.98667		284.457	283.707	293.497		-7.91333	2.18667	5.72667			945		-5.35	7.37	2.03		93.85	94.08	77.69		274.78	279.76	289.46		285.33	277.65	280.32		-0.88	-3.63	4.51			944		6.80667
	959		-3.03667	2.66333	-3.59667		-7.60667	10.6133	11.0033		0.753333	5.65333	10.3533		281.363	280.843	290.493		-7.63667	1.99333	5.64333			960		-6.13667	7.04333	1.43333		92.7433	92.8033	76.2633		273.713	278.903	288.893		284.263	275.893	279.103		-0.776667	-3.61667	4.39333			959		6.83333
	974		-2.68333	2.63667	-3.74333		-7.89333	10.5867	11.0967		0.746667	6.15667	10.8767		278.787	278.497	287.727		-7.69333	2.06667	5.62667			975		-5.83333	7.63667	1.55667		91.6867	92.0167	75.9967		273.007	278.747	288.827		283.727	275.097	278.117		-0.373333	-4.00333	4.37667			974		6.37667
	990		-2.9	2.63	-3.63		-7.83	10.44	10.83		1.01	6.05	10.42		275.52	275.21	284.34		-7.73	1.93	5.8			990		-6.42667	7.77333	0.953333		90.6433	90.7833	75.3833		271.223	277.193	287.633		282.373	273.643	277.693		-0.286667	-4.12667	4.41333			990		6.18
	1006		-2.54333	2.63667	-3.55333		-8.48333	10.0467	10.4667		0.986667	6.01667	10.7067		272.827	272.337	281.427		-7.79333	2.31667	5.47667			1005		-6.58333	7.81667	1.17667		90.1167	90.1767	74.2867		270.037	276.767	287.057		281.617	272.187	276.077		-0.663333	-4.23333	4.89667			1006		6.19667
	1021		-2.17333	2.72667	-3.81333		-8.48333	10.0867	10.5767		0.886667	6.39667	11.4067		270.487	270.177	279.027		-7.36333	1.98667	5.37667			1020		-6.61667	8.22333	1.30333		89.3233	89.7133	73.8333		268.763	275.333	285.743		280.323	271.233	275.563		-0.326667	-4.38667	4.71333			1021		6.04667
	1036		-2.83333	2.21667	-4.57333		-8.77333	9.83667	10.2067		0.356667	6.10667	11.3367		267.727	267.257	275.997		-7.55333	2.55667	4.99667			1035		-6.39667	8.17333	1.25333		87.9433	89.0333	73.0333		267.253	274.223	284.793		280.243	269.383	273.893		-0.116667	-4.27667	4.39333			1036		5.71667
	1051		-2.46	2.25	-4.25		-9.27	9.72	9.98		0.35	6.61	11.35		265.01	264.91	273.68		-7.98	2.46	5.52			1050		-6.50667	8.34333	1.42333		87.1733	87.6933	72.4133		265.563	273.043	284.013		278.223	267.993	272.293		-0.226667	-4.16667	4.39333			1051		5.83
	1066		-2.79	2.06	-4.45		-9.5	9.62	9.9		0.51	6.31	11.29		262.51	262.62	270.55		-7.6	2.33	5.27			1065		-6.19	8.74	1.85		86.9	87.21	71.49		264.26	271.99	282.49		276.66	266.39	271.62		-0.67	-3.94	4.61			1066		5.45
	1081		-2.29667	2.18333	-5.04667		-9.49667	9.00333	9.71333		0.183333	6.70333	11.3533		260.293	260.203	268.043		-7.70667	2.55333	5.15333			1080		-6.68667	8.88333	2.02333		85.5833	86.0933	71.1333		262.073	270.793	281.243		275.793	264.613	270.153		-0.416667	-4.21667	4.63333			1081		5.05333
	1096		-3.01667	2.00333	-5.15667		-10.0367	8.37333	9.52333		-0.0766667	7.03333	11.4633		258.003	257.683	265.013		-7.81667	2.68333	5.13333			1095		-6.75	9.16	1.46		84.62	85.51	70.34		261.16	270.03	280.33		273.83	263.08	268.74		-0.46	-4.37	4.83			1096		4.61333
	1112		-3.41	1.83	-5.34		-10.19	8.16	9.48		-0.66	6.92	11.12		255.29	256.12	262.59		-8.39	2.84	5.55			1110		-6.91333	9.10667	1.41667		83.8967	84.5567	69.3867		259.317	268.467	278.937		272.327	261.367	267.447		-0.653333	-4.09333	4.74667			1112		3.96
	1127		-3.33667	1.38333	-6.02667		-10.4367	7.64333	8.81333		-0.596667	7.04333	10.9933		253.253	254.153	260.253		-7.95667	2.86333	5.09333			1125		-6.68	9.4	2.12		83.8	84.51	69.09		258.17	267.11	277.5		271.44	259.97	266.52		-0.54	-4.15	4.69			1127		3.50333
	1142		-3.16	1.23	-5.83		-10.47	7.2	8.44		-0.94	6.74	11.4		251.01	251.77	257.73		-8.17	2.87	5.3			1140		-6.72333	8.78667	1.67667		82.9567	83.7867	68.0567		257.137	265.657	276.417		269.967	258.447	264.657		-0.553333	-4.25333	4.80667			1142		3.15
	1157		-3.12333	1.52667	-5.77333		-10.8733	6.46667	8.28667		-0.823333	7.06667	11.4267		248.767	250.167	255.727		-8.43333	3.03667	5.39667			1155		-7.07333	9.41667	2.24667		81.8667	82.7067	67.7867		255.397	264.247	274.597		267.817	256.217	263.307		-0.343333	-4.12333	4.46667			1157		3.11667
	1172		-2.89333	1.27667	-6.09333		-10.7733	6.66667	8.28667		-0.853333	7.03667	11.6567		246.787	248.467	253.607		-8.34333	2.96667	5.37667			1170		-7.55667	8.83333	2.02333		80.5533	81.8733	66.8233		253.313	262.643	272.873		266.303	254.313	261.193		-0.326667	-4.13667	4.46333			1172		2.75667
	1187		-3.12333	1.39667	-5.95333		-10.7233	6.75667	8.28667		-0.803333	7.63667	12.0567		244.657	246.787	251.447		-8.54333	3.00667	5.53667			1185		-7.43	9.28	2.45		80.02	81.25	65.77		252.17	260.62	271.7		264.35	252.14	259.54		-0.48	-4.12	4.6			1187		2.78667
	1202		-2.93667	1.75333	-6.13667		-10.7167	7.00333	8.07333		-0.646667	7.41333	11.9033		242.963	245.073	249.283		-8.57667	2.86333	5.71333			1200		-7.53667	9.57333	2.42333		79.3433	80.6033	64.9833		250.313	258.713	269.723		263.493	250.483	257.823		-0.586667	-4.14667	4.73333			1202		2.81333
	1217		-3.08	1.5	-6.26		-11.21	6.64	7.96		-0.88	7.35	11.42		240.64	243.25	247.15		-8.75	2.79	5.96			1215		-7.77667	9.44333	2.40333		78.7833	79.6833	64.7033		248.673	257.403	268.493		261.583	248.873	256.083		-0.816667	-4.07667	4.89333			1217		2.68
	1232		-3.42	1.02	-6.5		-11.61	6.44	7.55		-1.04	7.21	11.19		238.46	241.35	244.89		-8.75	2.92	5.83			1230		-7.13667	9.72333	2.48333		78.3333	79.0333	63.8133		247.253	256.003	267.053		260.183	247.703	255.183		-0.526667	-4.38667	4.91333			1232		2.42
	1247		-3.26333	1.54667	-6.41333		-11.9133	6.39667	8.03667		-0.513333	7.96667	11.9167		237.417	240.037	243.477		-8.70333	2.78667	5.91667			1245		-7.73667	9.89333	2.77333		76.8233	78.1033	63.0433		245.273	254.493	265.293		258.283	245.803	253.103		-0.796667	-4.26667	5.06333			1247		2.41667
	1262		-3.14	1.3	-6.57		-11.62	6.39	8.18		-0.62	7.87	12.02		235.17	238.04	241.59		-8.86	2.46	6.4			1260		-7.7	9.79	3.06		76.38	77.12	62.49		243.59	252.71	263.34		256.48	243.92	251.57		-0.9	-4.22	5.12			1262		2.14
	1277		-3.44333	0.926667	-6.30333		-11.9433	6.67667	7.74667		-0.833333	7.63667	12.1667		233.047	236.637	239.487		-9.18333	2.52667	6.65667			1275		-7.71333	9.96667	2.79667		75.5367	76.1067	61.7567		242.277	250.287	261.457		254.377	241.997	249.917		-0.723333	-4.02333	4.74667			1277		2.35667
	1292		-3.87667	1.18333	-6.81667		-12.3867	6.27333	7.68333		-0.616667	7.74333	11.9633		231.073	234.893	238.333		-9.28667	2.50333	6.78333			1290		-7.75333	10.0467	3.29667		74.5567	75.5267	61.1767		240.547	248.857	260.087		252.807	240.267	247.997		-0.673333	-4.33333	5.00667			1292		2.16333
	1307		-3.58	0.91	-6.33		-12.25	6.57	7.48		-0.94	7.49	11.59		229.15	232.78	235.86		-9.55	2.43	7.12			1305		-7.82333	10.2367	3.44667		73.9567	74.9967	60.5367		238.687	247.217	258.367		250.787	237.937	246.397		-0.533333	-4.19333	4.72667			1307		2.04
	1322		-4.12667	0.453333	-6.81667		-12.7567	6.54333	7.59333		-0.706667	8.11333	11.5333		227.453	231.463	234.363		-9.86667	2.58333	7.28333			1320		-7.9	10.09	3.79		72.98	74.03	60.15		236.69	245.6	256.91		249.28	236	244.66		-0.55	-4.38	4.93			1322		1.74333
	1337		-3.99333	1.15667	-6.71333		-12.4933	6.39667	7.54667		-0.833333	8.39667	11.5567		226.047	230.177	233.047		-10.1533	2.73667	7.41667			1335		-7.98333	10.0867	3.60667		72.6967	73.3567	59.6167		235.097	243.527	255.217		247.287	234.367	242.937		-0.313333	-4.47333	4.78667			1337		2.25667
	1352		-3.79	1.1	-7.01		-12.17	6.59	7.31		-1.09	8.23	12.07		224.42	228.42	231.61		-9.91	2.7	7.21			1350		-8.33333	10.6367	3.58667		71.6267	72.4067	58.8867		233.837	242.097	253.077		245.967	232.237	241.407		-0.453333	-4.23333	4.68667			1352		2.05
	1367		-4.09333	0.846667	-6.48333		-12.2833	6.87667	7.47667		-1.20333	8.29667	11.8467		222.367	226.927	230.017		-10.0633	2.59667	7.46667			1365		-8.27	10.26	3.52		70.59	71.72	57.83		232.32	240.89	251.1		244.06	230.2	239.21		-0.14	-4.67	4.81			1367		2.22667
	1382		-3.33667	1.31333	-6.36667		-12.1167	7.25333	7.75333		-0.866667	8.91333	12.3733		221.093	225.783	228.773		-10.4367	2.92333	7.51333			1380		-8.59333	10.2867	3.16667		69.9467	70.3667	57.0767		229.747	238.617	249.167		242.147	228.697	237.197		-0.193333	-4.59333	4.78667			1382		2.96333
	1397		-3.95333	1.21667	-5.85333		-12.2333	6.82667	7.71667		-1.08333	8.80667	12.3067		219.327	224.497	227.347		-10.5933	2.80667	7.78667			1395		-8.69333	9.90667	3.72667		69.0967	69.5867	56.3267		228.597	237.027	247.347		240.137	226.647	235.847		-0.0533333	-4.63333	4.68667			1397		2.66667
	1412		-3.49667	0.943333	-5.86667		-12.0767	6.78333	7.75333		-1.05667	9.35333	12.5033		217.983	223.103	226.053		-10.7367	2.99333	7.74333			1410		-8.62333	10.4067	3.53667		68.7967	69.0467	55.6467		226.617	235.767	245.707		238.677	225.437	234.367		-0.0633333	-4.65333	4.71667			1412		2.96333
	1427		-3.68667	0.933333	-5.66667		-11.9267	6.63333	7.67333		-1.35667	9.67333	12.5533		216.643	221.623	224.493		-10.9767	3.18333	7.79333			1425		-8.84667	10.1333	3.10333		67.7933	68.2633	55.0633		225.233	233.543	244.063		236.733	223.093	232.103		-0.106667	-4.29667	4.40333			1427		2.68333
	1442		-3.43667	1.45333	-5.76667		-12.0967	6.69333	7.70333		-0.886667	9.88333	12.9633		215.393	220.483	222.573		-11.0967	3.06333	8.03333			1440		-8.89333	10.3267	3.55667		66.9467	67.6167	54.3567		223.207	231.997	242.177		234.877	221.437	230.347		0.106667	-4.42333	4.31667			1442		2.61333
	1457		-3.50333	1.39667	-5.40333		-11.6933	6.98667	8.27667		-1.25333	9.82667	12.7367		213.617	219.557	221.167		-11.1833	3.39667	7.78667			1455		-8.58667	10.5333	3.73333		66.5433	67.2233	54.0033		221.923	230.673	240.733		233.683	220.313	229.433		0.0833333	-4.60667	4.52333			1457		2.58667
	1473		-3.05333	1.31667	-5.51333		-11.1933	6.70667	8.49667		-0.813333	10.0467	13.4767		212.497	217.827	219.877		-11.1733	3.41667	7.75667			1470		-8.15333	10.1367	3.91667		65.7567	66.1767	53.4467		220.187	228.217	238.667		231.977	218.307	227.597		0.286667	-4.50333	4.21667			1473		2.66667
	1488		-2.84333	1.11667	-5.41333		-11.2533	6.82667	8.22667		-1.09333	10.1367	13.3467		210.677	216.197	218.147		-11.4633	3.58667	7.87667			1485		-8.58333	10.2367	3.30667		64.7667	65.6067	52.8167		218.737	226.857	236.367		229.307	216.067	226.217		0.196667	-4.31333	4.11667			1488		2.60667
	1503		-2.94333	1.52667	-5.19333		-11.0733	6.78667	8.11667		-1.12333	10.2167	13.3667		209.237	214.807	216.727		-11.5333	3.61667	7.91667			1500		-8.99667	10.0833	3.37333		63.7033	65.2633	51.9633		216.643	225.253	235.133		227.833	214.723	224.403		-0.346667	-3.85667	4.20333			1503		2.48667
	1518		-2.16	1.69	-5.2		-11.06	6.49	8.02		-0.84	10.65	13.94		207.99	213.57	215.56		-11.64	3.99	7.65			1515		-9.06667	9.89333	3.34333		63.4533	64.4133	51.1933		214.833	223.443	233.653		226.463	212.693	222.183		-0.246667	-4.05667	4.30333			1518		2.19
	1533		-2.46667	1.77333	-5.24667		-10.5367	6.81333	7.66333		-0.606667	11.1933	14.0433		207.023	211.993	214.023		-11.2167	3.56333	7.65333			1530		-9.71	9.87	2.93		62.61	62.99	50.71		213.43	221.58	231.59		225.21	211.16	220.99		-0.14	-4.23	4.37			1533		2.00333
	1548		-2.59667	1.67333	-5.33667		-10.3067	6.10333	7.83333		-0.436667	10.6533	13.8533		205.153	210.323	212.093		-11.4867	3.96333	7.52333			1545		-8.95	9.96	3.28		61.93	62.78	49.74		212.4	220.03	230.11		223.49	209.82	219.74		-0.28	-3.99	4.27			1548		2.24333
	1563		-2.74333	1.61667	-5.49333		-10.5433	6.29667	7.42667		-0.913333	11.0967	14.0167		203.627	208.707	210.977		-11.4633	3.71667	7.74667			1560		-9.27333	9.45667	2.98667		60.8267	62.0167	49.1567		210.427	218.377	228.807		221.957	207.827	217.897		-0.353333	-3.96333	4.31667			1563		1.58667
	1578		-2.07	1.48	-4.94		-10.09	6.4	7.48		-0.4	11.32	14.24		202.75	207.82	209.5		-11.77	3.98	7.79			1575		-9.03667	9.96333	3.28333		60.3533	61.6633	48.4033		208.883	217.253	227.133		220.143	206.813	216.163		-0.466667	-3.96667	4.43333			1578		2.21
	1593		-2.01333	2.01667	-4.60333		-9.58333	6.27667	7.34667		-0.273333	11.6567	14.7367		201.457	206.717	208.267		-11.7933	4.12667	7.66667			1590		-9.48	9.88	3.09		59.15	60.16	47.52		206.94	215.6	224.77		218.54	204.85	214.38		-0.43	-3.67	4.1			1593		2.41667
	1608		-1.69333	2.01667	-5.00333		-9.88333	6.16667	6.99667		-0.323333	11.7767	14.6767		199.897	205.197	207.107		-11.9833	4.21667	7.76667			1605		-9.61667	9.90333	3.44333		58.8633	59.4233	47.3033		205.353	214.183	222.953		216.623	203.823	213.043		-0.416667	-3.94667	4.36333			1608		2.20667
	1623		-1.54333	2.19667	-4.71333		-9.14333	6.40667	7.01667		-0.163333	12.1467	15.1767		199.217	204.027	205.747		-12.0033	3.82667	8.17667			1620		-9.33	10.44	3.44		58.2	59.41	46.98		203.7	212.11	221.04		215.28	202.41	211.32		-0.51	-3.95	4.46			1623		2.56667
	1638		-1.16667	2.23333	-4.95667		-8.96667	6.24333	6.73333		-0.336667	12.3833	14.9033		197.713	203.103	204.583		-12.1967	4.17333	8.02333			1635		-10.3467	9.04333	3.00333		57.2433	58.0333	45.2233		201.963	210.473	219.443		213.193	200.363	209.783		-0.586667	-4.12667	4.71333			1638		2.36333
	1653		-1.16	2.18	-4.9		-8.72	6.56	7.18		-0.41	12.83	15.48		196.17	202.01	202.98		-12.61	4.18	8.43			1650		-10.23	10.01	3.49		57.06	57.58	45.29		200.24	209.47	217.46		212.1	199.25	208.56		-0.65	-3.98	4.63			1653		2.3
	1668		-1.03	2.51	-5		-8.59	6.38	7.08		-0.2	12.89	15.41		194.98	200.34	201.52		-12.49	4.24	8.25			1665		-10.62	9.07	2.76		56.08	56.55	44.5		199.13	207.62	215.29		210.3	197.77	206.73		-0.57	-4.07	4.64			1668		2.56
	1683		-1.61	2.32	-5.29		-8.72	6.14	6.59		-0.46	12.84	15.53		193.09	198.68	200.57		-12.94	4.26	8.68			1680		-10.1433	9.71667	2.96667		55.5267	55.9767	44.2567		197.177	205.797	213.617		208.937	195.907	205.117		-0.703333	-4.08333	4.78667			1683		2.86
	1698		-1.29667	2.80333	-5.46667		-8.94667	5.98333	7.10333		0.0333333	12.9233	15.5733		192.113	197.873	199.383		-13.2467	4.51333	8.73333			1695		-10.29	9.52	3.25		55.03	55.21	43.53		195.86	204.23	212.43		206.98	194.7	203.98		-0.73	-3.91	4.64			1698		2.96333
	1713		-0.863333	3.15667	-5.14333		-8.69333	5.42667	6.52667		0.206667	13.4867	16.0267		190.867	196.857	197.737		-13.0433	4.09667	8.94667			1710		-10.28	9.03	3.1		54.49	54.74	43.23		194.31	202.85	211.12		205.92	193.43	202.78		-0.89	-4.02	4.91			1713		3.21667
	1728		-0.986667	2.97333	-4.89667		-8.60667	5.40333	6.89333		-0.0666667	13.6433	15.6433		188.803	195.273	196.353		-13.3667	4.37333	8.99333			1725		-10.0967	9.45333	3.34333		54.5933	54.2533	42.9633		192.653	201.943	209.683		204.233	192.353	201.893		-0.996667	-3.66667	4.66333			1728		3.43333
	1743		-1.27667	3.17333	-5.08667		-8.37667	5.66333	7.21333		0.163333	13.1733	15.7533		188.083	194.103	194.803		-13.1767	4.26333	8.91333			1740		-10.2967	9.75333	3.83333		53.5233	53.8733	42.3633		191.283	200.303	207.943		203.153	191.223	200.603		-0.756667	-3.66667	4.42333			1743		3.43333
	1760		-0.936667	2.98333	-4.87667		-8.57667	5.69333	6.86333		0.313333	13.9533	16.0033		186.483	192.053	193.833		-13.0667	4.41333	8.65333			1755		-10.3067	10.0133	3.68333		52.6933	53.3933	42.0433		189.793	198.863	206.023		201.283	190.003	199.473		-0.806667	-3.58667	4.39333			1760		3.51333
	1775		-0.856667	3.60333	-4.79667		-8.37667	5.66333	6.93333		0.353333	14.1033	15.9733		185.063	190.733	192.083		-13.2867	4.49333	8.79333			1770		-10.6	9.6	3.76		52.2	53.05	41.55		188.35	197.62	204.4		200.01	188.57	197.95		-1.03	-3.64	4.67			1775		3.66333
	1790		-0.806667	3.90333	-4.55667		-7.84667	5.66333	6.49333		0.703333	14.2533	16.5333		183.793	189.743	191.283		-13.2467	4.61333	8.63333			1785		-10.8733	9.41667	3.13667		51.4567	52.0367	40.8867		187.097	195.327	202.917		198.537	187.367	196.687		-1.08333	-3.87333	4.95667			1790		4.07333
	1805		-0.56	3.5	-5		-7.95	5.75	7.08		0.49	13.88	16.35		182.2	188.38	189.43		-13.28	4.31	8.97			1800		-10.5733	9.66667	3.12667		50.7267	51.8567	40.3067		186.017	193.967	201.487		196.747	185.967	195.457		-0.803333	-3.91333	4.71667			1805		3.8
	1820		-0.76	3.27	-4.61		-7.59	5.95	7.04		0.83	13.92	16.6		180.68	187.11	188.1		-13.17	4.47	8.7			1815		-11.0133	9.53667	2.88667		50.3567	51.0267	39.5867		184.417	192.717	199.207		194.797	184.557	193.847		-0.843333	-4.12333	4.96667			1820		3.85
	1835		-0.5	3.12	-4.48		-7.78	6.16	7.06		1.04	13.82	16.28		179.3	185.43	186.56		-13.14	4.47	8.67			1830		-11.1133	9.59667	3.21667		49.5367	50.8567	39.3467		183.237	190.837	197.717		193.127	183.267	192.627		-0.733333	-4.05333	4.78667			1835		3.97
	1850		-0.35	3.39	-4.64		-6.79	6.08	7.3		1.7	14.31	16.7		178.55	184.53	185.47		-13.18	4.61	8.57			1845		-11.1167	9.26333	3.03333		49.1933	50.3333	39.0733		181.723	188.433	195.813		191.623	181.533	191.453		-0.376667	-4.34667	4.72333			1850		4.35
	1865		-0.0966667	3.21333	-4.50667		-6.44667	6.59333	7.27333		1.85333	14.7133	16.9433		177.453	183.473	183.983		-13.2667	4.47333	8.79333			1860		-11.02	9.51	2.9		47.86	49.43	38.06		180.37	187.35	194.41		190.3	179.93	189.78		-0.56	-3.9	4.46			1865		4.81333
	1880		0.33	3.33	-4.91		-6.64	6.41	7.18		1.72	14.42	17.11		176	181.99	182.82		-13.09	4.28	8.81			1875		-11.2433	9.22667	2.58667		47.8167	49.1167	38.0767		179.007	185.837	192.817		188.787	178.887	188.637		-0.243333	-4.37333	4.61667			1880		4.85
	1895		0.613333	3.00333	-4.51667		-6.37667	6.76333	6.68333		1.79333	14.5833	17.2933		174.633	180.653	181.573		-13.5667	4.17333	9.39333			1890		-10.9833	9.48667	2.87667		46.8267	48.7267	36.8667		177.647	184.107	191.717		187.197	177.347	187.657		-0.233333	-4.26333	4.49667			1895		4.36333
	1910		0.716667	3.09667	-4.66333		-6.30333	6.37667	5.78667		2.07667	14.6267	16.9967		172.927	179.167	179.907		-14.0633	4.78667	9.27667			1905		-11.0767	9.36333	2.99333		46.6933	48.0933	36.8633		176.483	182.663	189.833		186.103	176.123	186.563		-0.296667	-4.32667	4.62333			1910		4.24667
	1925		0.566667	3.39667	-4.74333		-5.73333	6.46667	5.86667		1.47667	14.6067	16.7067		171.777	177.927	178.787		-14.0633	4.97667	9.08667			1920		-11.7333	9.78667	2.72667		45.6167	47.5067	36.4567		174.587	181.217	188.927		184.077	174.927	185.607		-0.163333	-4.62333	4.78667			1925		4.39667
	1940		0.873333	3.12333	-5.03667		-6.19667	6.35333	5.23333		1.44333	14.4833	16.8733		170.223	176.263	177.263		-14.3367	5.05333	9.28333			1935		-11.6967	9.16333	2.57333		44.9633	46.5233	35.9033		173.393	179.363	187.123		182.683	173.623	184.803		-0.336667	-4.50667	4.84333			1940		4.09333
	1955		1.32667	3.57667	-4.38333		-5.57333	6.19667	4.93667		1.69667	14.6967	17.5867		169.557	175.417	176.397		-14.5433	5.37667	9.16667			1950		-11.92	9.57	2.36		44.6	46.63	35.19		172.03	178.06	185.55		181	172.45	183.43		-0.43	-4.38	4.81			1955		4.92667
	1970		1.48333	3.67333	-4.42667		-5.34667	6.29333	4.94333		1.38333	14.4233	17.3033		168.393	174.433	175.463		-14.0267	4.87333	9.15333			1965		-11.6667	9.71333	2.59333		44.4433	45.9533	34.6833		170.833	176.763	184.203		179.993	171.343	182.233		-0.546667	-4.25667	4.80333			1970		4.89333
	1985		1.7	3.89	-4.16		-5.46	6.36	5.15		1.66	15.34	17.83		167.72	173.24	174.56		-14.22	5.05	9.17			1980		-12.1267	9.56333	2.51333		43.7233	45.1533	34.2433		169.513	175.373	182.633		178.563	170.143	181.503		-0.446667	-4.21667	4.66333			1985		5.43
	2000		1.85333	3.50333	-4.17667		-4.97667	6.65333	5.41333		1.60333	15.2933	18.2533		166.533	172.103	173.373		-14.4167	5.12333	9.29333			1995		-11.69	10.22	2.08		43.43	44.7	33.64		168.08	174.11	181.49		177.44	169.16	180.44		-0.7	-3.87	4.57			2000		5.27333
	2015		1.62	3.64	-3.69		-5.01	6.8	5.37		1.39	15.44	18.18		165.59	170.96	172.41		-14.61	5.27	9.34			2010		-12.32	9.86	2.23		42.99	44.45	33.63		167.38	173.08	179.7		176.42	168.02	179.18		-0.62	-3.91	4.53			2015		5.26
	2030		1.67	3.66	-3.96		-4.65	6.88	5.04		1.34	15.24	18.29		164.73	169.64	171.14		-14.43	4.85	9.58			2025		-12.5233	10.3467	2.20667		42.5467	44.0167	33.5067		166.507	171.657	178.357		175.447	167.207	178.367		-0.353333	-4.12333	4.47667			2030		5.49
	2045		1.56	3.9	-3.93		-4.69	7.01	4.96		1.25	15.05	18.19		163.2	168.87	169.8		-14.52	4.92	9.6			2040		-12.4267	9.74333	1.81333		41.9833	42.9733	32.6933		165.543	171.053	177.003		173.633	165.763	176.913		-0.366667	-4.15667	4.52333			2045		5.46
	2063		1.76333	3.64333	-4.14667		-4.26667	6.59333	5.02333		0.833333	15.2133	18.4133		161.993	167.243	168.583		-14.2967	4.86333	9.43333			2055		-12.0867	10.2833	2.24333		41.8333	42.3833	32.4633		164.613	169.773	175.993		172.813	164.763	175.573		-0.616667	-4.02667	4.64333			2063		5.64333
	2078		2.33333	3.45333	-3.72667		-4.36667	7.25333	5.06333		0.913333	15.4333	18.3933		160.623	166.223	167.173		-14.7467	5.14333	9.60333			2070		-12.5567	9.81333	2.18333		41.4233	42.1833	32.1033		163.433	168.373	174.793		171.533	163.833	174.983		-0.606667	-4.06667	4.67333			2078		5.75333
	2093		2.64667	3.76667	-3.99333		-4.24333	7.53667	5.05667		0.776667	15.5267	18.4267		159.647	165.367	166.097		-14.7733	5.03667	9.73667			2085		-12.3733	10.0067	1.99667		40.5667	40.9167	31.7667		162.047	167.547	173.697		170.717	162.407	173.677		-0.543333	-3.81333	4.35667			2093		5.82667
	2108		2.68667	3.39667	-3.77333		-4.50333	7.02667	4.67667		0.346667	15.4167	18.6867		158.957	164.457	164.657		-14.6633	5.01667	9.64667			2100		-11.96	10.1	2.5		40.26	41.21	31.72		161.14	166.8	172.42		170.42	162.24	173.21		-0.56	-3.82	4.38			2108		5.83667
	2123		3.42333	3.87333	-3.17667		-3.96667	7.43333	4.79333		1.07333	15.6833	19.2733		158.353	163.343	163.963		-14.4567	4.78333	9.67333			2115		-12.0567	9.88333	2.59333		39.7633	40.2033	31.3633		159.693	165.223	170.833		168.583	160.723	171.573		-0.816667	-3.71667	4.53333			2123		6.79333
	2138		2.91667	3.49667	-3.37333		-4.17333	7.33667	4.62667		0.716667	15.8767	19.1267		157.227	162.167	162.987		-14.4333	4.91667	9.51667			2130		-12.4667	10.1733	2.65333		39.3433	40.1033	30.8733		158.753	164.203	169.643		167.393	160.173	170.683		-0.786667	-3.45667	4.24333			2138		6.75667
	2156		3.40333	3.66333	-3.51667		-3.51667	7.76333	5.01333		0.673333	16.1933	19.1133		156.463	160.873	161.533		-14.5567	4.96333	9.59333			2145		-12.52	9.6	2.26		38.81	39.61	30.83		157.99	163.41	169.1		166.25	159.19	169.4		-1.03	-3.49	4.52			2156		6.88333
	2171		3.53	3.59	-3.89		-4.15	7.23	4.5		0.15	15.92	18.77		155.05	159.88	160.58		-14.57	4.88	9.69			2160		-12.44	9.74	2.29		38.42	38.62	29.93		156.84	161.83	167.3		165.47	158.16	168.47		-0.75	-3.63	4.38			2171		6.88
	2186		3.37	3.57	-3.93		-4.05	6.78	4.86		-0.02	16.23	18.93		154.02	158.89	159.58		-14.17	4.61	9.56			2175		-12.25	9.87	2.01		38.25	38.81	29.98		155.59	160.62	165.94		164.36	157.22	167.68		-0.77	-3.56	4.33			2186		6.62
	2201		3.61333	3.32333	-3.97667		-4.18667	7.06333	4.97333		-0.156667	16.8333	19.2533		152.863	157.793	159.083		-13.9367	4.59333	9.34333			2190		-12.2467	10.0833	2.46333		37.5033	38.2333	29.8133		154.843	159.393	165.453		162.783	156.203	166.133		-0.706667	-3.62667	4.33333			2201		7.03333
	2216		3.87333	3.18333	-4.01667		-4.09667	6.69333	5.06333		-0.266667	16.8133	19.3733		151.963	156.803	158.073		-13.8767	4.14333	9.73333			2205		-11.88	9.83	1.72		37.38	37.64	29.54		153.72	158.57	164.02		161.49	154.9	165.63		-0.59	-3.7	4.29			2216		7.03333
	2231		3.93333	3.29333	-4.17667		-4.08667	6.70333	4.84333		-0.0466667	16.8333	19.6433		150.693	155.753	157.393		-13.9567	4.37333	9.58333			2220		-11.87	9.82	1.71		36.66	37.22	29.26		152.6	157.19	162.71		160.84	153.69	164.05		-0.77	-3.67	4.44			2231		6.79333
	2246		3.90333	3.09333	-4.54667		-3.85667	6.59333	4.78333		0.0533333	17.0833	19.4633		149.983	154.943	156.593		-13.8967	4.36333	9.53333			2235		-12.2	9.74	1.26		36.51	36.88	28.93		151.08	155.72	161.79		159.9	152.92	163.19		-0.76	-3.34	4.1			2246		7.42333
	2261		3.75667	2.88667	-4.43333		-4.11333	6.34667	4.22667		0.256667	17.1967	19.6867		148.827	153.757	155.047		-13.5633	4.19667	9.36667			2250		-11.7767	9.48333	1.40333		36.0133	36.5533	28.5133		150.503	154.503	160.583		158.753	151.653	162.263		-0.976667	-3.15667	4.13333			2261		7.08667
	2276		4.18333	2.76333	-4.69667		-4.25667	6.49333	4.20333		0.133333	17.4133	19.1833		147.393	152.693	154.463		-13.6867	4.13333	9.55333			2265		-12.33	9.68	1.49		35.54	36.31	28.19		149.47	154.37	159.59		158.1	150.84	161.52		-0.78	-3.53	4.31			2276		6.84333
	2291		3.91667	2.65667	-4.73333		-3.96333	6.21667	4.05667		0.186667	17.3567	20.1667		146.647	151.967	153.567		-13.4233	4.08667	9.33667			2280		-12.1633	9.77667	1.49667		35.3567	35.9667	28.6467		148.077	152.997	158.747		156.717	150.077	160.487		-0.913333	-3.36333	4.27667			2291		7.22667
	2306		4.42333	2.78333	-4.07667		-3.50667	6.51333	4.48333		0.173333	17.4633	20.0933		146.053	151.313	152.793		-13.3267	3.91333	9.41333			2295		-11.8733	9.82667	1.66667		35.1767	35.3667	27.4567		147.347	151.777	157.567		155.647	149.267	160.047		-1.21333	-3.03333	4.24667			2306		7.39333
	2321		4.34333	2.83333	-3.97667		-3.92667	6.26333	4.60333		0.613333	17.8633	20.2733		144.913	150.443	152.103		-13.2967	3.96333	9.33333			2310		-12.02	9.93	1.75		34.8	35.36	27.43		146.49	151.13	156.56		154.47	148.13	159.01		-1.54	-2.61	4.15			2321		7.63333
	2336		4.09	2.52	-4.48		-3.48	6.32	4.66		0.23	17.31	19.92		144.08	149.48	150.5		-13.92	4.56	9.36			2325		-11.71	9.95	1.75		34.76	35.11	27.5		145.45	150.17	155.75		154.24	147.48	158.08		-1.63	-3	4.63			2336		7.79
	2351		4.09333	2.24333	-4.63667		-3.42667	6.11333	4.43333		0.0833333	17.0333	19.5333		142.493	148.223	149.393		-13.4767	4.38333	9.09333			2340		-11.8933	10.1267	1.38667		34.3367	34.9367	27.0367		144.997	149.017	154.537		153.267	146.237	157.987		-1.68333	-2.81333	4.49667			2351		7.66333
	2366		4.24	2.8	-4.88		-3.34	6.11	4.86		0.31	17.04	19.72		141.37	147.98	148.86		-13.42	4.19	9.23			2355		-12.0267	9.86333	1.36333		34.3833	35.3433	26.9533		143.683	147.533	153.513		152.073	145.513	156.753		-1.71667	-3.21667	4.93333			2366		7.85
	2381		4.08667	3.36667	-4.49333		-2.34333	6.38667	4.45667		0.746667	17.4167	19.5767		140.927	147.007	148.037		-13.5033	4.21667	9.28667			2370		-11.8867	9.94333	1.07333		33.6333	34.6733	26.8333		143.163	146.563	152.843		151.163	144.263	155.513		-1.98667	-2.67667	4.66333			2381		7.98667
	2396		4.04	2.96	-4.72		-2.24	5.59	4.56		0.06	17.28	19.32		139.27	145.8	147.56		-13.5	4.12	9.38			2385		-11.6667	9.80333	0.983333		33.5633	34.2533	26.7333		141.923	145.953	151.573		149.713	143.033	154.983		-2.11667	-2.56667	4.68333			2396		7.83
	2413		4.65667	3.27667	-4.81333		-1.09333	6.40667	4.48667		0.276667	17.5467	19.1367		138.757	145.227	146.297		-13.1033	3.97667	9.12667			2400		-11.7367	9.18333	0.943333		32.7233	33.7333	25.9133		140.513	143.873	150.363		149.193	141.923	153.243		-2.35667	-2.66667	5.02333			2413		8.39667
	2429		4.36667	3.25667	-4.63333		-1.09333	6.79667	4.71667		0.266667	17.6967	19.4467		137.527	144.467	145.977		-13.2533	4.01667	9.23667			2415		-11.6933	9.42667	0.786667		32.2067	33.5167	26.0967		139.707	143.337	149.727		147.967	140.857	152.617		-2.16333	-2.86333	5.02667			2429		8.42667
	2444		4.53667	3.38667	-4.45333		-0.433333	6.45667	4.61667		0.0966667	17.5467	19.2467		136.237	143.827	144.847		-13.0233	4.00667	9.01667			2430		-11.44	9.07	0.65		31.88	33.3	25.51		138.81	142.46	148.76		147.3	139.85	152.18		-2.41	-2.71	5.12			2444		8.68667
	2459		4.53333	3.44333	-4.39667		-0.126667	6.59333	4.44333		0.413333	17.4733	19.4133		135.853	143.103	143.563		-13.2067	3.99333	9.21333			2445		-11.46	9.91	1.08		31.48	33.34	25.49		137.84	141.33	147.58		146.17	139.32	151		-2.67	-2.62	5.29			2459		8.87333
	2474		5.17	4.16	-4.54		0.45	6.73	5.09		0.5	17.59	19.74		135.37	142.85	142.92		-12.99	3.98	9.01			2460		-11.5133	9.82667	0.656667		31.0567	32.7367	24.9167		137.107	139.867	146.687		145.347	137.717	150.187		-2.68333	-2.45333	5.13667			2474		8.99
	2489		5.43333	4.09333	-4.34667		0.823333	6.99333	4.93333		0.0733333	17.5833	19.9833		134.583	141.783	141.703		-12.5967	4.08333	8.51333			2475		-12.1867	9.46333	0.103333		30.5633	31.9533	24.3333		135.613	139.073	145.473		144.783	137.223	148.633		-2.33667	-2.84667	5.18333			2489		8.87333
	2504		5.02	3.96	-3.84		1.25	6.65	4.65		0.51	17.99	19.96		133.9	141.07	140.81		-12.73	4.1	8.63			2490		-12.1167	9.92333	0.773333		29.9533	31.7433	23.9933		134.463	137.803	144.193		143.203	136.003	147.623		-2.85667	-2.34667	5.20333			2504		8.74
	2519		5.64333	4.32333	-2.98667		1.49333	6.81333	5.47333		0.323333	18.1433	19.9733		133.663	140.603	140.573		-12.6567	4.10333	8.55333			2505		-12.18	10	0.55		29.98	31.68	24.16		133.72	137.51	143.9		142.46	134.98	147.02		-2.66	-2.47	5.13			2519		9.01333
	2534		5.86667	4.50667	-2.88333		1.43667	6.79667	4.86667		0.706667	18.3567	20.5467		133.077	139.447	139.767		-12.3633	3.71667	8.64667			2520		-12.2267	9.66333	0.0833333		29.4533	31.4633	23.6033		132.703	136.053	142.513		141.383	133.923	146.023		-2.81667	-2.55667	5.37333			2534		8.75667
	2549		5.49333	4.24333	-3.06667		1.75333	6.51333	4.84333		0.183333	18.1433	20.2733		132.133	138.773	138.873		-12.2967	3.86333	8.43333			2535		-12.05	9.82	0.53		29.28	31.27	23.83		131.47	135.25	142.1		141.17	133.33	144.76		-2.62	-2.71	5.33			2549		8.68333
	2564		5.41	4.2	-3.13		1.72	6.27	5.15		0.27	18.53	20.32		130.98	138.24	137.7		-12.56	4.09	8.47			2550		-12.5533	9.69667	0.276667		28.7967	30.9067	23.3767		130.407	134.247	140.757		140.017	132.367	143.507		-2.83333	-2.33333	5.16667			2564		8.54
	2579		5.18667	4.15667	-3.68333		1.41667	6.15667	5.28667		-0.153333	18.1867	19.6067		130.097	137.257	136.847		-12.5133	3.87667	8.63667			2565		-12.5533	10.4267	0.736667		29.0267	30.8667	23.1467		129.457	133.217	140.567		139.427	131.797	142.757		-2.80333	-2.78333	5.58667			2579		8.39667
	2594		5.53	3.93	-3.71		1.63	6.28	5.33		-0.28	18.11	19.86		129.22	136.39	136.23		-12.66	4.07	8.59			2580		-12.9133	9.59667	0.136667		28.4067	30.1767	22.9467		128.757	133.057	139.527		138.097	130.627	141.237		-2.49333	-2.83333	5.32667			2594		8.63
	2609		5.65333	4.46333	-3.56667		1.76333	6.56333	5.54333		0.253333	17.8633	20.5333		128.603	136.163	135.673		-12.8467	4.17333	8.67333			2595		-12.5967	9.85333	0.283333		28.1833	29.8633	22.6433		127.883	132.023	139.213		137.453	129.853	140.473		-2.73667	-3.01667	5.75333			2609		9.05333
	2624		5.09333	4.01333	-3.71667		1.62333	6.01333	4.99333		-0.0966667	17.4633	20.3733		127.163	134.533	134.453		-12.5967	3.90333	8.69333			2610		-12.5	9.82	-0.05		27.9	29.37	22.14		126.83	131.15	137.74		136.8	128.64	139.89		-2.63	-3.26	5.89			2624		8.46333
	2639		5.66667	3.93667	-3.61333		2.00667	6.13667	5.43667		0.00666667	17.4867	20.4667		126.287	133.817	133.887		-12.6833	3.92667	8.75667			2625		-12.48	9.43	-0.36		27.68	29.03	21.9		125.76	130.39	137.1		135.46	127.53	138.94		-2.68	-2.95	5.63			2639		8.82667
	2654		5.72333	4.41333	-3.22667		2.47333	5.74333	5.14333		0.0833333	17.3133	20.5733		125.633	132.973	133.103		-12.3867	3.71333	8.67333			2640		-12.5633	9.83667	0.246667		27.8067	29.4367	22.1667		125.487	129.817	136.897		135.107	126.857	138.597		-2.60333	-2.97333	5.57667			2654		8.86333
	2669		5.99	4.52	-3.3		3.05	6.14	5.35		0.18	17.85	20.79		124.59	132.57	132.4		-12.63	3.64	8.99			2655		-12.83	9.82	0.43		27.51	28.98	22.06		124.05	128.45	135.96		134.12	126.39	137.35		-2.29	-3.36	5.65			2669		9.06
	2684		6.07	4.52	-2.96		3.51	6.43	4.92		0.31	17.58	20.38		123.54	131.4	131.73		-12.6	3.63	8.97			2670		-12.8067	10.0233	0.143333		27.3733	28.5633	21.8233		123.483	127.893	135.583		133.023	125.283	136.513		-2.55667	-3.44667	6.00333			2684		9.25
	2699		5.92667	4.44667	-3.14333		4.33667	6.36667	5.05667		0.256667	17.5267	20.3367		122.977	130.827	131.017		-12.3833	3.33667	9.04667			2685		-12.97	9.84	0.33		26.91	28.07	21.42		122.56	126.93	134.59		132.24	124.24	135.95		-1.73	-3.54	5.27			2699		9.10667
	2714		5.89333	4.70333	-3.22667		5.09333	5.78333	4.49333		0.703333	17.5733	20.2533		121.633	129.703	130.543		-12.2667	3.40333	8.86333			2700		-12.7833	10.1467	0.296667		26.9467	28.2567	21.3667		121.157	126.417	134.797		131.617	123.337	135.027		-1.89333	-3.50333	5.39667			2714		9.29333
	2729		6.43	4.53	-2.55		5.86	6.19	5.94		0.9	18.01	20.53		120.98	129.19	130.23		-12.12	3.18	8.94			2715		-13.0233	9.53667	0.206667		26.3767	28.1067	21.1667		120.307	125.227	133.547		130.897	122.607	134.317		-1.96333	-3.77333	5.73667			2729		9.45
	2744		6.04333	4.14333	-2.72667		6.72333	5.77333	5.05333		0.443333	16.8433	20.4033		120.093	128.373	129.223		-12.3767	2.95333	9.42333			2730		-12.61	10.1	0.29		26.81	27.93	21.4		119.5	124.56	132.93		130.58	122.45	133.66		-2.29	-3.59	5.88			2744		8.68333
	2759		6.12333	4.13333	-2.72667		7.84333	5.77333	5.63333		0.303333	17.7333	20.0933		119.403	127.803	127.963		-12.3667	3.00333	9.36333			2745		-12.4133	10.4167	0.866667		26.6767	28.3167	21.5667		118.957	124.217	132.087		129.507	121.557	133.327		-2.19333	-3.74333	5.93667			2759		8.98333
	2774		6.08667	4.17667	-2.47333		8.44667	5.99667	5.55667		0.266667	17.5567	20.1067		118.307	126.967	127.097		-12.3333	2.96667	9.36667			2760		-13.1467	9.74333	0.0833333		26.5033	27.3733	21.1633		118.293	123.323	131.233		128.473	120.313	132.283		-2.23667	-3.65667	5.89333			2774		9.26667
	2789		6.3	4.39	-2.85		8.96	5.97	5.8		-0.02	17.28	19.62		117.53	126.07	126.81		-12.64	3.03	9.61			2775		-12.7967	9.93333	0.513333		26.3333	27.6933	21.4433		117.503	122.663	130.503		127.853	119.433	132.173		-2.04667	-3.84667	5.89333			2789		9.97
	2804		6.22667	4.09667	-3.04333		9.40667	5.32667	5.78667		-0.0933333	17.1967	19.0567		116.577	125.607	126.327		-12.6833	3.12667	9.55667			2790		-13.2	9.41	0.13		25.52	27.12	20.51		116.4	121.83	129.37		127.22	118.68	130.78		-2.37	-3.73	6.1			2804		9.54667
	2819		6.42	4.55	-2.5		9.97	5.7	5.47		0.05	17.67	19.1		115.93	124.84	125.29		-12.33	2.93	9.4			2805		-13.21	9.44	0.05		25.42	26.66	20.31		115.93	121.05	128.41		126.36	117.42	130.22		-2.55	-3.83	6.38			2819		9.94
	2834		5.98333	4.24333	-2.68667		9.97333	5.51333	5.25333		-0.126667	17.8733	18.9733		115.493	123.873	124.533		-12.4667	3.41333	9.05333			2820		-12.66	9.88	-0.26		25.46	26.87	20.42		115.4	120.69	128.04		125.88	116.99	129.65		-2.57	-4.03	6.6			2834		10.0633
	2849		6.34333	3.72333	-2.80667		10.7333	5.82333	5.26333		-0.166667	17.7333	19.2333		115.043	123.213	124.123		-12.3567	3.22333	9.13333			2835		-12.2933	9.56667	0.00666667		25.3267	26.6667	20.3967		114.627	119.697	127.067		125.707	116.457	129.197		-2.58333	-3.77333	6.35667			2849		10.2033
	2864		6.82	4.3	-2.69		10.7	5.5	4.72		-0.14	17.57	18.94		114.74	122.01	122.93		-12.08	3.15	8.93			2850		-12.8	8.84	-0.32		24.88	26.06	20.4		113.78	118.61	126.99		124.73	115.1	128.34		-2.47	-4.04	6.51			2864		10.09
	2879		6.8	4.42	-2.86		10.78	5.25	5.06		0.29	17.83	18.83		113.77	121.43	122.5		-12.4	3.56	8.84			2865		-12.7633	9.31667	0.216667		25.3067	26.3667	20.4567		113.537	117.917	125.907		124.667	114.707	127.947		-2.51333	-4.03333	6.54667			2879		10.43
	2894		7.08	4.84	-2.79		11.18	5.6	4.95		0.07	17.64	19.06		113.18	121.02	122.24		-12.31	3.44	8.87			2880		-12.8967	8.84333	-0.266667		24.7533	26.0833	19.8533		112.603	117.463	125.193		122.833	113.753	127.003		-2.62667	-4.06667	6.69333			2894		10.49
	2909		7.19333	4.42333	-3.01667		10.4333	5.51333	4.63333		0.443333	17.2133	18.9533		112.373	120.673	121.083		-11.9167	3.19333	8.72333			2895		-12.6233	9.01667	-0.473333		24.7267	25.9767	20.1267		111.737	116.547	124.677		122.397	113.057	126.327		-2.97333	-3.95333	6.92667			2909		10.3233
	2924		7.14	4.94	-2.48		11.07	5.32	4.33		0.54	17.68	19.39		111.74	119.75	120.59		-11.83	3.36	8.47			2910		-13.52	8.43	-0.68		24.67	25.63	19.91		110.9	115.42	123.8		121.48	111.81	125.52		-2.56	-4.35	6.91			2924		10.69
	2939		8.07333	5.10333	-1.97667		10.8733	5.49333	4.51333		0.713333	18.2533	19.6533		111.483	119.923	120.153		-11.8367	3.25333	8.58333			2925		-12.8367	8.50333	-0.336667		24.7133	25.7833	19.8633		110.083	115.363	122.683		120.963	111.783	124.693		-3.06667	-3.74667	6.81333			2939		11.1333
	2955		7.99667	5.17667	-2.57333		10.5667	5.59667	4.41667		0.926667	17.8567	18.8367		110.477	119.167	119.567		-11.9633	3.46667	8.49667			2940		-12.6367	9.07333	-0.236667		24.3233	25.4333	19.9833		109.333	114.173	122.053		120.143	111.143	123.613		-2.98667	-3.95667	6.94333			2955		10.9867
	2970		7.84667	5.13667	-2.77333		10.3967	5.45667	3.70667		0.886667	17.6667	19.0167		110.027	118.417	119.017		-11.7633	3.30667	8.45667			2955		-13.83	9.1	-0.36		24.03	25.16	19.33		108.45	113.75	121.54		119.37	110.09	122.7		-3.59	-3.93	7.52			2970		11.1167
	2985		7.85333	5.16333	-2.36667		10.5333	5.16333	4.01333		0.813333	17.7533	19.3833		109.513	117.643	118.373		-11.9367	3.31333	8.62333			2970		-13.7867	9.26333	-0.326667		24.3133	24.7933	19.4133		107.983	112.643	120.743		118.573	110.083	122.073		-3.34667	-4.05667	7.40333			2985		10.9633
	3000		8.15	5.69	-2.29		10.48	5.41	4.06		1.2	18.2	19.32		109.23	117.28	118.17		-12.07	3.36	8.71			2985		-13.6133	8.96667	-0.383333		24.2967	25.0367	19.5467		107.427	111.987	120.607		117.867	109.417	121.447		-3.65333	-4.16333	7.81667			3000		11.21
	3015		7.96	5.49	-2.83		10.33	5.38	3.65		1.01	18.08	19.13		108.67	116.46	117.14		-12.05	3.02	9.03			3000		-13.7167	9.12333	-0.776667		24.4033	25.3833	19.3433		106.833	111.033	119.563		117.483	108.583	120.973		-3.33667	-4.05667	7.39333			3015		11.21
	3030		7.90667	5.61667	-2.60333		10.0867	5.64667	3.96667		1.43667	18.0467	19.2467		107.897	115.677	116.797		-11.9433	2.96667	8.97667			3015		-13.5433	8.96667	-0.183333		23.9167	24.6967	19.6967		105.697	110.327	118.587		116.817	108.247	120.497		-3.79333	-4.00333	7.79667			3030		11.2767
	3045		8.20667	5.43667	-2.56333		9.86667	5.04667	4.13667		1.19667	18.1167	19.3367		107.377	114.677	116.187		-12.0133	3.11667	8.89667			3030		-13.63	8.83	-0.34		23.93	24.32	19.43		105.12	109.71	117.98		115.48	107.33	119.43		-3.85	-3.91	7.76			3045		10.9967
	3060		8.08667	5.63667	-2.63333		9.87667	5.14667	3.86667		1.41667	18.0067	19.6367		107.217	114.517	115.767		-11.9433	3.31667	8.62667			3045		-13.47	9.03	-0.33		24.2	24.42	19.65		104.61	109.64	117.04		115.39	107.09	119.16		-3.88	-3.92	7.8			3060		11.2367
	3075		7.92667	5.59667	-2.60333		9.97667	5.32667	3.51667		1.30667	18.2467	19.1867		106.087	113.557	114.827		-11.8333	3.35667	8.47667			3060		-13.6833	8.93667	-0.723333		24.0467	23.6067	18.6967		103.927	108.337	116.907		114.137	105.907	118.277		-3.95333	-4.12333	8.07667			3075		11.0367
	3090		7.70333	5.52333	-2.53667		9.75333	4.87333	3.93333		1.09333	17.6833	19.6133		105.683	112.703	113.723		-11.9467	3.39333	8.55333			3075		-13.21	8.91	-0.52		24.09	23.97	19.38		103.66	107.63	116.01		113.88	105.53	117.56		-4.15	-3.89	8.04			3090		10.9133
	3105		8.03	5.65	-2.57		9.91	4.62	4.09		1.08	18.33	19.35		105.15	112.07	113.45		-11.81	3.56	8.25			3090		-13.61	8.52	-0.8		23.39	23.45	19.13		102.35	106.45	115.12		113.16	105.16	116.79		-4.11	-4.33	8.44			3105		11.19
	3120		8.08667	6.21667	-2.21333		9.39667	4.74667	3.93667		1.47667	18.4967	19.5067		104.657	111.447	113.007		-12.2233	3.70667	8.51667			3105		-13.43	8.72	-0.79		23.88	23.57	18.82		102.47	105.75	114.93		112.56	104.17	116.21		-3.99	-4.27	8.26			3120		11.4967
	3135		7.92	5.86	-2.6		10	4.37	3.7		1.09	18.21	18.7		104.19	110.68	111.97		-11.71	3.15	8.56			3120		-13.29	8.67	-0.65		23.97	23.79	18.81		101.63	104.94	114.18		111.83	103.93	115.91		-4.48	-4.35	8.83			3135		11.06
	3151		8.08667	5.68667	-2.80333		9.56667	4.41667	3.59667		1.37667	17.9467	18.7367		103.427	109.427	111.717		-12.0133	3.33667	8.67667			3135		-13.4067	8.34333	-0.916667		22.9233	22.9533	18.9033		100.823	103.883	113.443		111.213	103.083	115.043		-4.29667	-4.31667	8.61333			3151		10.9667
	3166		8.10667	6.05667	-2.84333		9.58667	4.50667	3.40667		1.62667	18.4367	19.0667		102.477	109.117	111.157		-11.7533	3.36667	8.38667			3150		-13.5533	8.21667	-0.893333		22.7367	22.7967	18.3967		100.157	102.567	112.767		109.867	102.667	114.597		-4.54333	-4.20333	8.74667			3166		11.0467
	3181		8.40667	5.81667	-2.69333		9.90667	4.44667	4.03667		2.01667	19.0167	18.9667		102.407	108.627	110.777		-11.7233	3.23667	8.48667			3165		-13.4533	7.90667	-0.963333		22.7567	23.0467	18.5067		99.5167	101.747	112.217		109.537	101.857	113.737		-4.31333	-4.58333	8.89667			3181		11.3867
	3196		8.41	5.74	-2.32		9.83	5	3.6		1.98	18.81	18.66		101.82	108.02	110.68		-11.77	3.15	8.62			3180		-13.36	8.34	-1.09		22.57	22.73	18.32		98.64	101.41	111.87		109.2	101.96	113.85		-4.25	-4.73	8.98			3196		11.17
	3211		8.55	5.33	-2.52		9.99	4.79	3.75		1.76	18.78	19.11		100.82	107.21	109.98		-11.4	3.14	8.26			3195		-13.1533	8.71667	-0.953333		22.4267	23.1167	18.2267		98.2367	101.297	111.377		108.777	101.357	113.247		-4.54333	-4.56333	9.10667			3211		11.32
	3226		8.25667	5.37667	-2.66333		9.61667	4.86667	3.92667		1.83667	18.4867	19.3867		100.337	106.867	109.597		-11.5933	3.18667	8.40667			3210		-12.9033	8.93667	-0.953333		22.8367	23.4867	18.7767		97.4967	100.237	110.727		108.867	101.217	113.077		-4.41333	-4.62333	9.03667			3226		10.8367
	3241		8.57	5.34	-2.6		9.8	4.88	4.04		2.24	18.5	19.61		100.12	106.33	109.38		-11.54	3.02	8.52			3225		-13.0233	8.11667	-1.15333		22.2867	22.8067	18.3867		97.0767	99.8967	110.377		108.147	100.297	112.187		-4.49333	-4.87333	9.36667			3241		11.28
	3256		8.35	5.23	-2.49		9.7	4.61	3.94		2.27	18.24	19.38		99.24	105.17	108.84		-11.02	2.85	8.17			3240		-13.2167	7.62333	-1.51667		21.9633	22.4933	17.9233		96.2233	98.5733	109.343		107.143	99.6433	112.033		-4.70667	-4.73667	9.44333			3256		11.15
	3271		8.84	5.12	-2.28		9.93	4.77	4.05		2.17	18.39	19.43		98.92	105.04	108.32		-11.03	2.97	8.06			3255		-12.9433	8.36667	-1.30333		21.5867	22.6367	17.8467		95.9967	97.8867	108.997		106.907	99.1967	111.017		-4.61333	-4.76333	9.37667			3271		11.26
	3286		8.50667	5.04667	-2.38333		10.1067	5.05667	3.73667		2.09667	18.8267	19.7967		98.2067	104.427	108.187		-10.8233	2.86667	7.95667			3270		-12.9933	7.75667	-1.21333		21.8667	22.1267	17.7067		95.3467	97.3667	108.287		105.817	98.7967	110.937		-4.93333	-4.65333	9.58667			3286		11.0567
	3302		8.96333	5.17333	-3.01667		9.79333	4.56333	3.29333		2.01333	18.4833	19.6933		97.4833	104.183	107.933		-10.9367	2.96333	7.97333			3285		-12.6433	8.38667	-0.823333		21.8767	22.2667	18.0867		94.7267	96.8267	107.267		106.087	98.6767	111.107		-5.04333	-4.67333	9.71667			3302		10.9733
	3317		9.15	5.27	-2.94		10.03	4.59	3.37		1.96	18.78	19.74		97.1	103.33	107.12		-10.74	2.98	7.76			3300		-12.6467	8.50333	-0.996667		22.1133	22.4633	18.0633		94.1433	96.4633	106.743		105.723	98.1833	110.333		-5.11667	-4.85667	9.97333			3317		11.24
	3332		9.30667	5.23667	-3.05333		9.59667	4.51667	3.88667		1.91667	19.6067	20.0667		96.0667	103.287	106.667		-10.5833	3.02667	7.55667			3315		-12.8967	8.37333	-0.806667		21.4133	22.0733	17.4933		93.6933	95.8533	106.533		104.193	97.5433	109.723		-4.96667	-5.01667	9.98333			3332		11.7067
	3347		9.04667	5.11667	-2.57333		9.53667	4.71667	3.79667		2.11667	19.3167	19.7767		95.9167	102.807	106.487		-10.6633	3.22667	7.43667			3330		-13.3567	7.75333	-1.65667		21.5433	21.2033	17.7933		93.2933	95.3633	105.743		103.813	97.3533	109.403		-5.23667	-4.77667	10.0133			3347		11.7867
	3362		9.05667	4.52667	-3.23333		9.33667	4.34667	3.34667		1.60667	18.9267	19.3867		95.2667	101.517	104.987		-10.7733	3.37667	7.39667			3345		-13.35	7.99	-1.53		21.67	21.41	17.8		92.55	94.38	105.32		103.36	96.39	109.06		-5.08	-5.05	10.13			3362		11.9767
	3377		9.22	4.72	-2.93		9.87	4.26	3.21		1.26	19.14	19.23		94.58	101.53	104.9		-10.59	3.43	7.16			3360		-13.2733	8.15667	-0.823333		21.7367	21.5067	17.8667		92.4467	94.0567	104.807		103.137	96.8467	108.847		-5.13333	-4.97333	10.1067			3377		11.96
	3392		9.23667	4.57667	-3.14333		9.18667	3.91667	3.24667		1.63667	18.9767	19.0067		93.7867	100.837	104.717		-10.7933	3.60667	7.18667			3375		-13.1467	8.01333	-1.12667		20.9733	20.8933	17.8733		91.3133	93.8933	104.423		102.373	95.5933	107.903		-5.24667	-4.80667	10.0533			3392		12.3467
	3407		8.74667	4.02667	-3.72333		9.15667	3.73667	2.76667		1.55667	19.3367	18.8667		93.0467	99.9767	103.957		-10.6133	3.37667	7.23667			3390		-12.7067	7.83333	-0.956667		21.7933	21.1433	17.6533		90.5633	92.9833	103.703		102.193	95.1733	108.113		-5.04667	-5.29667	10.3433			3407		12.4367
	3422		8.75333	3.63333	-3.47667		9.56333	3.61333	2.59333		1.49333	19.2433	18.5433		92.4133	98.8933	103.313		-10.4367	2.70333	7.73333			3405		-12.7367	7.91333	-0.886667		21.5933	20.5933	17.6333		90.8033	92.6833	102.893		101.483	94.5233	107.233		-5.07667	-5.43667	10.5133			3422		12.4333
	3440		8.17	3.39	-3.92		9.11	3.32	2.32		1.39	19.45	18.46		91.55	98.54	102.41		-10.47	2.56	7.91			3420		-12.6533	7.91667	-1.14333		21.2467	20.2367	17.1567		89.6467	92.0067	102.617		100.197	93.9267	106.167		-4.96333	-5.55333	10.5167			3440		12.17
	3455		7.99333	2.89333	-4.39667		9.13333	2.68333	2.32333		1.32333	18.9333	18.2433		90.6033	97.6433	101.983		-10.2667	2.62333	7.64333			3435		-12.6867	7.82333	-0.746667		21.0933	20.1233	17.6633		89.2033	91.4433	102.173		99.9233	94.1033	106.583		-5.02667	-5.45667	10.4833			3455		11.9733
	3473		8.07	3.21	-4.55		9.25	2.82	2.44		1.6	18.9	18.52		90.33	96.89	101.13		-10.41	2.65	7.76			3450		-12.8233	8.03667	-0.883333		21.4467	20.0367	17.4067		88.6167	91.3867	101.647		98.9267	93.4267	105.967		-5.17333	-5.40333	10.5767			3473		11.96
	3488		8.44333	2.73333	-4.32667		9.10333	2.08333	2.30333		0.933333	18.9833	18.2933		89.3133	95.7233	100.583		-9.57667	2.08333	7.49333			3465		-12.8267	7.62333	-1.54667		20.7233	19.4533	16.9933		87.9633	90.7333	100.603		98.4833	92.6333	105.673		-5.10667	-5.47667	10.5833			3488		12.1933
	3503		7.91333	2.74333	-4.03667		9.05333	2.21333	1.95333		0.653333	18.7533	17.9033		88.8133	95.4033	99.7033		-9.48667	1.92333	7.56333			3480		-12.7733	7.68667	-1.48333		20.7867	19.3267	16.9667		87.4167	89.9067	100.517		97.9767	92.2567	104.957		-4.99333	-5.40333	10.3967			3503		12.1933
	3518		8.05667	2.85667	-4.74333		9.17667	2.21667	2.27667		0.876667	18.9267	18.2467		88.3267	94.9067	99.3167		-8.83333	1.51667	7.31667			3495		-12.8233	7.32667	-1.32333		20.5967	19.1167	16.6467		86.8367	89.0367	99.9267		97.4067	92.1167	104.787		-4.88333	-5.34333	10.2267			3518		11.9567
	3533		7.86	2.72	-4.91		9.05	1.73	2.31		0.52	18.69	18.05		88.33	93.81	98.63		-8.4	1.06	7.34			3510		-12.95	7.28	-1.53		20.49	18.86	16.68		86.04	89.03	99.3		97.15	91.44	104.04		-4.92	-5.16	10.08			3533		11.95
	3548		7.79333	2.52333	-4.62667		9.02333	1.42333	2.55333		0.823333	18.9833	17.7933		87.5633	93.1233	98.4033		-8.14667	0.763333	7.38333			3525		-12.9033	7.14667	-1.85333		20.3167	18.4467	16.1567		85.6367	88.4867	98.4667		95.7167	90.6367	102.977		-5.33333	-5.06333	10.3967			3548		11.5833
	3564		7.85667	1.96667	-4.83333		9.13667	1.36667	2.20667		0.546667	18.6267	17.5967		86.7367	91.9767	97.4567		-7.46333	0.266667	7.19667			3540		-12.5267	7.03333	-2.14667		20.5833	18.4533	16.3233		85.1833	88.1833	98.4033		95.5733	90.2233	102.963		-4.90667	-5.33667	10.2433			3564		11.5467
	3581		7.21	2.13	-4.91		9.09	1.09	1.8		-0.04	18.67	17.3		86.37	91.05	96.99		-7.66	0.38	7.28			3555		-12.84	6.95	-2.04		20.68	18.51	16.55		84.55	87.68	97.57		95.21	89.96	102.49		-4.94	-5.26	10.2			3581		10.88
	3596		7.6	2.22	-4.76		9.69	0.9	2.16		0.24	18.82	17.71		85.91	90.54	96.64		-7.41	0.26	7.15			3570		-13.0667	7.34333	-2.28667		20.6933	18.3933	16.5333		84.3433	87.3033	97.3233		94.4133	89.5433	101.973		-5.05667	-5.27667	10.3333			3596		11.01
	3611		7.63667	2.61667	-4.24333		9.59667	1.06667	2.35667		0.186667	18.6767	17.6667		85.5667	90.2767	96.1667		-7.13333	0.236667	6.89667			3585		-13.0133	6.90667	-2.14333		20.5167	18.1667	16.0367		83.5267	86.8567	96.4867		93.5167	88.8767	101.817		-4.85333	-5.32333	10.1767			3611		11.1467
	3628		7.26333	2.25333	-4.86667		9.33333	0.793333	1.78333		-0.126667	18.4833	17.0833		84.7833	89.5433	94.9233		-7.23667	0.163333	7.07333			3600		-12.3867	6.97333	-1.93667		20.4733	17.6933	15.8233		82.9733	86.8133	96.1733		93.0933	88.6433	101.573		-5.21667	-5.31667	10.5333			3628		10.8933
	3643		7.5	2.37	-4.76		9.62	1.02	1.77		-0.42	18.33	17.18		84.48	89.1	94.53		-6.78	0.23	6.55			3615		-12.67	5.82	-2.45		20.03	17.34	15.67		82.51	86.52	95.9		92.13	87.56	100.71		-5.24	-5.03	10.27			3643		10.81
	3660		7.42	2.2	-4.53		9.65	1.29	1.91		-0.27	18.27	17.15		84.02	88.34	93.91		-6.87	0.07	6.8			3630		-12.81	6.66	-1.93		20.18	17.5	15.54		81.97	85.29	95.63		91.65	87.83	100.69		-5.18	-5.22	10.4			3660		10.41
	3675		7.59667	2.38667	-4.71333		9.52667	1.45667	1.42667		-0.533333	18.5167	17.2667		83.3467	88.1667	93.1567		-6.33333	-0.163333	6.49667			3645		-12.5433	6.65667	-2.37333		20.2967	17.3867	15.7867		81.6267	85.3867	95.6167		91.4267	87.7767	100.527		-5.24333	-4.93333	10.1767			3675		10.6267
	3690		7.30333	2.26333	-5.09667		9.85333	1.48333	1.04333		-0.286667	18.4633	17.3833		82.3133	87.6533	92.8333		-6.23667	-0.0866667	6.32333			3660		-12.43	7.09	-1.92		20.59	17.44	16.1		81.59	85.39	95.39		91.67	87.52	100.31		-5.09	-4.89	9.98			3690		10.9533
	3705		7.52333	2.37333	-4.72667		9.76333	1.56333	0.963333		-0.746667	18.1933	17.3133		82.0233	87.4033	92.5033		-6.20667	-0.426667	6.63333			3675		-12.13	7.37	-1.74		20.64	17.5	16.17		81.05	85.27	94.87		91.26	87.29	100.1		-5.47	-4.69	10.16			3705		10.6633
	3720		7.93	1.87	-4.65		9.86	1.76	1.22		-0.63	18.19	17.32		81.85	86.89	92.02		-6.36	-0.21	6.57			3690		-12.2433	7.14667	-2.43333		20.4867	17.0167	16.0267		80.8767	85.0767	94.7167		90.9767	86.7467	99.7367		-5.10333	-4.94333	10.0467			3720		11.07
	3735		7.42	1.55	-5.03		9.79	1.1	0.76		-1.23	17.56	17.36		81.18	85.81	91.56		-6.11	-0.36	6.47			3705		-12.3867	6.80333	-2.20667		20.6933	16.9333	16.2533		80.8633	84.5533	94.5733		90.1933	86.0433	99.6833		-5.34667	-5.09667	10.4433			3735		10.83
	3750		7.75	1.95	-4.35		9.9	2	1.58		-0.88	18.37	17.69		81.03	86.08	91.49		-5.94	-0.21	6.15			3720		-11.59	7.21	-1.92		20.94	17.09	16.24		80.35	84.56	93.94		90.18	85.78	99.58		-5.31	-4.99	10.3			3750		11.56
	3765		7.83667	1.87667	-4.53333		10.3567	1.89667	1.25667		-0.723333	18.1167	17.2167		80.9167	85.2267	91.0267		-5.51333	-0.793333	6.30667			3735		-11.95	6.3	-2.59		20.62	16.58	15.76		79.74	83.76	94.05		88.92	84.79	99.12		-5.58	-5.03	10.61			3765		11.6667
	3780		7.39667	1.82667	-4.75333		9.86667	1.72667	0.956667		-1.21333	17.4767	17.4067		79.9567	84.8867	90.2767		-5.52333	-0.763333	6.28667			3750		-11.9933	6.26667	-2.56333		20.2267	16.5367	15.9167		79.4267	83.8667	93.9967		88.6867	84.6767	98.1667		-5.87333	-5.00333	10.8767			3780		11.3967
	3795		7.53667	2.43667	-4.19333		9.91667	1.93667	1.05667		-0.513333	17.7367	17.7767		79.9167	85.0467	90.4467		-5.86333	-0.493333	6.35667			3765		-12.03	6.18	-2.27		20.59	16.31	16.4		78.71	83.39	93.32		88.92	84.37	98.2		-5.74	-5.26	11			3795		11.6767
	3810		8.18667	2.43667	-4.11333		10.5467	1.84667	0.916667		-0.573333	17.7367	17.7067		79.1567	84.0967	89.7367		-5.76333	-0.583333	6.34667			3780		-12.1133	5.86667	-2.78333		19.8567	15.7867	15.9967		78.4267	82.7067	93.3667		87.7267	83.3267	97.4967		-5.89333	-5.10333	10.9967			3810		12.2067
	3825		7.6	2.14	-4.25		10.2	1.36	0.78		-0.44	17.48	17.53		78.62	84.27	89.1		-5.51	-0.6	6.11			3795		-11.69	5.87	-2.55		20.2	16.02	16.18		78.19	82.5	93.46		87.67	83.44	97.24		-5.88	-5.24	11.12			3825		11.98
	3840		7.46	2	-4.8		10.18	1.3	0.84		-0.64	17.38	17.53		77.89	83.27	88.52		-5.61	-0.42	6.03			3810		-11.6633	5.61667	-3.09333		20.1167	15.7667	16.0467		77.3867	82.0667	92.7867		86.8267	82.6867	97.2367		-6.03333	-4.99333	11.0267			3840		12.51
	3855		7.11667	1.97667	-4.65333		10.3167	1.04667	0.536667		-1.22333	16.9367	17.0067		77.1167	82.8667	87.6867		-5.81333	-0.293333	6.10667			3825		-11.3867	5.82333	-2.69667		20.1533	15.9733	16.2233		77.3933	81.9733	92.3133		86.6433	82.3533	97.0233		-5.96667	-4.99667	10.9633			3855		12.0167
	3870		6.78333	1.66333	-5.00667		10.3233	0.993333	0.593333		-1.21667	16.8733	16.8533		77.1133	82.1233	86.9833		-5.60667	-0.376667	5.98333			3840		-11.99	5.2	-3.41		19.34	15.49	15.74		76.38	81.13	91.95		85.67	81.13	96.45		-5.87	-5.28	11.15			3870		12.3133
	3885		7.04	1.75	-4.79		10.53	0.73	1.08		-0.92	16.9	17.16		76.7	82.15	86.86		-5.55	-0.36	5.91			3855		-11.5367	5.46333	-2.99667		19.8533	15.6533	15.8233		76.2033	81.0833	91.1733		85.2533	80.7933	95.8833		-5.96667	-5.29667	11.2633			3885		12.65
	3900		7.15	1.67	-4.63		10.58	0.99	0.68		-0.63	16.98	17.5		76.51	81.86	86.66		-5.7	0.12	5.58			3870		-12.0767	5.15333	-3.90667		19.0033	15.0933	15.7333		75.3133	80.5333	90.8433		84.4733	80.5833	95.3833		-6.16667	-5.43667	11.6033			3900		12.36
	3915		6.83	1.64	-4.32		10.81	1.15	0.93		-0.8	17.02	17.49		75.81	81.41	86.54		-5.63	-0.08	5.71			3885		-11.9933	5.29667	-3.72333		19.0067	14.9867	15.6067		75.1967	80.4767	90.3667		83.8367	79.8867	95.0667		-6.19333	-5.33333	11.5267			3915		12.38
	3930		6.82	1.8	-4.47		10.93	0.89	1.34		-1.48	17.37	17.44		75.36	80.84	85.96		-5.46	0.03	5.43			3900		-11.9967	4.62333	-3.45667		18.9233	14.5533	15.5433		74.5933	80.1633	90.0533		83.3433	79.8233	94.4033		-6.47667	-5.54667	12.0233			3930		12.56
	3945		6.83667	1.67667	-4.96333		11.0267	0.886667	1.24667		-2.00333	17.0467	17.1067		74.3267	80.3467	85.3267		-5.57333	0.146667	5.42667			3915		-12.3067	4.78333	-3.96667		18.9133	14.5133	15.4533		74.1633	79.3533	89.8733		82.6533	79.7133	94.2433		-6.36667	-5.76667	12.1333			3945		12.3767
	3960		6.32667	1.82667	-5.24333		11.2167	1.00667	0.986667		-1.53333	17.0467	17.2167		74.2367	79.5467	84.5667		-5.62333	0.216667	5.40667			3930		-12.04	4.6	-3.95		18.34	14.72	15.62		73.8	79.22	89.45		81.91	79.6	93.82		-6.3	-5.25	11.55			3960		12.0067
	3975		6.9	2.37	-5.3		11.54	0.9	0.99		-1.74	17.15	17.29		74.22	79.16	83.96		-5.43	0	5.43			3945		-12.1533	5.13667	-4.12333		18.6367	14.8467	15.7167		73.3967	79.0867	89.1967		81.8067	79.4567	93.7967		-6.63333	-5.65333	12.2867			3975		12.33
	3990		6.48	1.59	-5.76		10.8	0.72	0.46		-1.75	16.91	16.83		73.56	78.2	83.24		-5.1	-0.06	5.16			3960		-12.0833	4.62667	-4.17333		18.2867	14.3567	15.5667		72.5767	79.1167	88.8167		81.0767	79.1367	92.7767		-6.58333	-5.73333	12.3167			3990		12.12
	4005		6.63	1.81	-5.69		11.02	0.82	0.49		-1.29	17.16	17.08		72.9	77.92	83.02		-4.96	-0.28	5.24			3975		-12.1733	4.73667	-3.69333		18.7167	14.8967	16.3067		72.0267	78.9467	88.6567		80.8567	78.8767	92.8467		-6.68333	-5.47333	12.1567			4005		12.89
	4020		6.56667	1.66667	-5.77333		10.8367	0.826667	0.446667		-1.58333	16.9767	16.9267		72.7767	77.2067	82.2867		-4.93333	0.00666667	4.92667			3990		-11.8733	4.89667	-3.49333		18.3167	14.3667	15.8267		71.5967	78.7567	88.5167		80.4967	78.4867	92.3567		-6.92333	-5.43333	12.3567			4020		12.4767
	4035		6.72	1.68	-6.26		10.96	0.41	0.16		-1.27	16.93	16.75		72.39	76.65	81.79		-4.9	0.03	4.87			4005		-12.1467	4.67333	-4.59667		17.9233	14.3533	15.9633		71.6533	78.8833	88.0733		80.0233	78.4633	92.1033		-6.80667	-5.04667	11.8533			4035		12.47
	4050		6.49333	1.74333	-6.05667		10.6733	0.763333	0.163333		-1.61667	16.7233	16.5833		71.8333	76.6433	80.9733		-5.00667	-0.0666667	5.07333			4020		-12.02	4.28	-4.48		17.8	14.31	15.7		71.25	78.07	87.53		79.66	77.45	91.57		-6.93	-5.13	12.06			4050		12.2433
	4065		6.65	1.69	-5.76		11.04	0.77	0.62		-1.34	16.97	16.69		71.45	76.17	80.59		-4.75	-0.27	5.02			4035		-11.4133	4.66667	-4.39333		18.1567	14.3467	15.9967		70.8167	77.9567	87.1967		79.8267	77.7967	91.5867		-6.89333	-5.18333	12.0767			4065		12.32
	4080		7.16333	1.85333	-6.08667		11.2633	0.943333	0.563333		-1.29667	16.8733	16.5533		71.0533	76.6433	80.3133		-4.76667	0.113333	4.65333			4050		-11.69	3.78	-4.97		18.16	14.41	15.88		70.26	77.49	86.73		79.08	76.83	92.03		-7.05	-5.28	12.33			4080		12.2033
	4095		7.49667	1.94667	-5.73333		11.2767	0.976667	0.376667		-1.46333	16.7467	16.7267		70.7367	76.0367	80.1867		-4.74333	-0.0633333	4.80667			4065		-11.37	4.18	-4.81		18	14.53	15.95		70.41	77.63	86.73		79.38	76.37	91.21		-7.38	-5.37	12.75			4095		12.3467
	4110		6.96	1.4	-6.13		11.06	0.52	0.32		-1.36	16.7	16.42		69.91	75.69	79.43		-4.76	-0.37	5.13			4080		-11.55	3.46	-5.07		18.53	14.88	15.91		69.45	77.22	86.32		79.16	76.54	90.85		-7.47	-5.1	12.57			4110		12.18
	4125		6.82	1.24	-6.45		11.12	0.56	-1.77636e-15		-2.08	16.23	16.53		69.58	75	79.11		-5.02	0.1	4.92			4095		-11.4433	3.84667	-4.61333		18.2167	14.8267	16.0667		69.1767	76.6367	86.2967		79.0867	75.5067	91.1467		-7.65333	-4.78333	12.4367			4125		12.45
	4140		6.96333	1.67333	-6.14667		10.9533	0.403333	0.243333		-2.32667	16.5933	16.7733		69.4233	74.5233	78.6733		-4.91667	-0.326667	5.24333			4110		-11.6733	3.69667	-5.16333		17.7067	14.6067	15.7667		68.3067	76.7467	86.1467		78.3367	74.9167	90.3067		-7.61333	-5.22333	12.8367			4140		12.5233
	4155		6.94	2.12	-6.37		11	0.25	0.01		-1.91	16.7	16.33		69.22	74.27	78.93		-4.9	-0.16	5.06			4125		-11.7933	3.31667	-5.09333		17.7667	14.5967	15.5467		67.8367	76.4467	85.9267		77.7667	75.0267	90.0367		-7.69333	-5.51333	13.2067			4155		12.61
	4170		6.88	1.57	-6.67		10.44	-0.18	-0.37		-2.63	15.63	16		68.57	73.63	78.28		-4.83	-0.38	5.21			4140		-11.61	3.05	-4.89		17.39	14.4	15.85		67.47	76.03	85.6		77.64	74.7	90.1		-7.75	-5.33	13.08			4170		12.09
	4185		7.02667	1.87667	-6.39333		10.8967	0.216667	0.296667		-2.35333	16.1967	16.6467		68.5067	73.6967	78.4567		-4.43333	-0.373333	4.80667			4155		-11.67	3.14	-4.97		16.99	14.3	15.98		67.01	75.67	85.01		77.48	74.2	89.31		-8.21	-4.78	12.99			4185		12.4367
	4200		6.87333	1.86333	-6.36667		11.0233	-0.276667	0.453333		-2.34667	16.1033	16.6633		67.8733	72.9133	78.6833		-4.42667	-0.676667	5.10333			4170		-12.1033	2.62667	-5.24333		17.2567	14.2667	16.1467		66.9267	75.6767	85.0467		76.6467	73.5167	89.1467		-7.83333	-5.22333	13.0567			4200		12.4533
	4215		7.05667	1.77667	-5.99333		11.4367	-0.0233333	-0.113333		-2.10333	16.3067	16.4667		67.5967	72.8767	78.1767		-4.17333	-0.883333	5.05667			4185		-12.0433	2.61667	-5.33333		17.1767	13.8467	16.0067		66.3167	75.1467	84.1267		76.2167	73.0267	88.8467		-8.33333	-4.84333	13.1767			4215		12.2567
	4230		6.57667	1.18667	-6.54333		11.2467	-0.383333	-0.0633333		-1.99333	15.8567	16.4967		67.0367	72.2867	77.8167		-4.43333	-0.823333	5.25667			4200		-11.5167	2.61333	-6.09667		17.2333	13.9233	16.4933		65.8033	75.1533	84.5233		76.1033	72.9533	88.4533		-8.65667	-4.77667	13.4333			4230		12.1867
	4245		6.73333	1.27333	-6.94667		11.0533	-0.396667	-0.486667		-2.43667	15.9433	16.3733		66.9633	71.8533	76.9533		-3.93667	-1.21667	5.15333			4215		-12.0967	2.76333	-5.15667		17.3933	13.8433	16.5933		65.6633	75.0233	84.2833		76.3433	72.4833	88.3133		-8.33667	-4.91667	13.2533			4245		11.8933
	4261		7.14	1.62	-6.68		11.01	-0.42	-0.28		-2.52	16.57	16.29		67.1	71.31	76.79		-3.49	-1.43	4.92			4230		-11.45	2.7	-5.32		17.35	14.05	16.5		65.31	74.35	83.87		75.84	72.32	88.13		-8.51	-5.17	13.68			4261		12.08
	4276		6.67	1.43	-6.98		11.11	-0.21	-0.89		-2.63	16.08	16.16		66.62	70.5	76.54		-3.38	-1.31	4.69			4245		-11.7967	2.56333	-5.63667		16.8933	14.1233	16.6533		65.1133	74.1533	83.2033		75.7533	71.6233	87.6433		-8.62667	-4.98667	13.6133			4276		11.48
	4291		6.41	1.19	-6.87		10.68	0.02	-0.67		-3.13	16.23	15.67		66.34	69.8	75.94		-3.59	-1.17	4.76			4260		-12.1767	2.53333	-5.71667		16.5133	13.7533	16.3833		64.2533	73.9133	82.6433		75.0133	71.5433	87.2033		-8.54667	-5.39667	13.9433			4291		11.47
	4306		6.19333	1.20333	-6.73667		10.7433	0.153333	-0.946667		-3.10667	16.1133	15.6033		66.4433	69.4633	75.5133		-3.02667	-1.53667	4.56333			4275		-11.69	2.34	-5.5		16.32	13.77	16.38		64.1	73.57	82.76		74.94	71.08	86.53		-8.68	-5.2	13.88			4306		11.0133
	4321		6.51333	1.13333	-6.87667		10.8733	0.383333	-0.666667		-2.96667	16.7033	16.3933		66.2533	69.2933	75.2833		-3.33667	-1.62667	4.96333			4290		-11.7133	2.63667	-5.32333		16.6667	13.4267	16.7867		63.9867	73.0767	83.1567		74.7367	70.7967	86.8267		-8.53333	-5.57333	14.1067			4321		11.5033
	4336		6.72333	0.873333	-6.75667		10.6533	0.443333	-0.676667		-3.36667	16.3733	15.7333		65.6533	68.8433	75.1033		-3.08667	-1.56667	4.65333			4305		-11.65	2.6	-5.31		16.85	14.02	16.78		63.52	73.62	82.18		74.54	70.81	86.6		-8.73	-5.26	13.99			4336		11.1233
	4351		6.88	1.01	-6.39		10.54	0.6	-0.6		-2.95	16.53	15.79		65.72	68.28	74.68		-3.22	-1.63	4.85			4320		-12.03	2.17	-6		16.19	13.65	16.69		63.33	72.66	82.11		74.06	70.33	86.03		-8.87	-5.07	13.94			4351		11.33
	4366		7.16333	1.20333	-5.94667		10.2033	0.873333	-0.0266667		-2.44667	17.1733	16.0433		65.1333	67.8333	74.6733		-3.25667	-1.50667	4.76333			4335		-11.2767	2.49333	-5.58667		16.6933	13.8233	16.8433		62.6933	72.2733	82.2133		74.1833	69.9133	85.6533		-9.17667	-4.99667	14.1733			4366		11.4633
	4381		7.01333	0.913333	-6.32667		10.1633	0.733333	-0.346667		-2.72667	16.5433	15.7433		64.7433	67.2933	74.2033		-2.80667	-1.51667	4.32333			4350		-12.15	1.64	-5.85		16.63	13.34	16.58		61.94	71.23	81.36		73.13	69.5	85.26		-9.02	-5.47	14.49			4381		11.1533
	4396		7.03667	1.11667	-6.32333		10.2567	1.44667	0.116667		-3.13333	17.0167	15.4467		64.3867	67.2867	74.0167		-2.34333	-1.93333	4.27667			4365		-11.5967	1.57333	-5.84667		16.2033	13.6233	16.3733		62.1833	71.0933	80.8933		72.7533	68.9433	84.9733		-9.06667	-5.51667	14.5833			4396		11.6867
	4411		6.84667	1.30667	-5.96333		10.1567	1.32667	-0.133333		-2.87333	16.9467	15.8367		64.2867	66.6567	73.9267		-2.19333	-1.90333	4.09667			4380		-11.9933	1.60667	-5.60333		15.8567	13.1467	16.2967		61.7267	70.6467	80.2567		72.5767	68.7467	84.9267		-9.11333	-5.52333	14.6367			4411		11.4567
	4426		7.09333	1.29333	-5.89667		10.5533	1.24333	0.0733333		-3.31667	17.4033	15.4033		63.6933	66.6333	73.4733		-1.84667	-2.28667	4.13333			4395		-11.4967	1.34333	-5.76667		15.8433	13.3033	16.2833		61.2433	70.6433	80.5133		72.4733	68.4533	84.5233		-9.30667	-5.33667	14.6433			4426		11.8133
	4441		7.34333	1.10333	-6.17667		10.5933	1.02333	0.00333333		-3.24667	17.3033	15.2033		63.5433	66.1633	72.3733		-1.49667	-2.43667	3.93333			4410		-12.1933	1.12667	-5.82333		16.1067	13.1667	16.2867		60.7167	70.2867	80.6667		71.8867	68.0667	84.1767		-9.28333	-5.65333	14.9367			4441		11.8533
	4456		6.95333	1.17333	-6.12667		10.6633	1.36333	0.263333		-3.43667	17.5333	15.2133		63.1833	65.7233	71.7033		-1.63667	-2.17667	3.81333			4425		-11.8533	0.736667	-6.12333		15.6867	12.8667	16.4067		60.2567	69.5867	79.8267		71.3767	67.7467	83.9767		-9.53333	-5.45333	14.9867			4456		11.5533
	4471		6.86333	1.02333	-6.15667		10.7633	1.41333	0.163333		-3.52667	17.2033	15.1533		62.7833	65.3533	71.0933		-1.74667	-2.07667	3.82333			4440		-12.15	0.94	-5.75		15.59	12.81	16.18		60.15	68.91	79.46		70.64	67.11	83.67		-9.49	-5.71	15.2			4471		11.6233
	4486		7.09333	1.26333	-5.87667		10.7933	1.50333	0.153333		-3.70667	16.7233	14.9833		62.5133	65.0333	70.9533		-1.48667	-2.53667	4.02333			4455		-11.96	0.66	-5.96		16.04	12.79	15.6		59.29	68.42	79.33		70.34	66.81	83.53		-9.65	-5.56	15.21			4486		11.7933
	4501		6.91333	0.933333	-6.14667		11.0233	2.12333	-0.506667		-3.67667	17.1433	15.1433		62.0833	64.6133	70.5033		-1.28667	-2.57667	3.86333			4470		-11.9367	0.263333	-5.54667		16.0733	12.6633	16.4933		58.8233	67.8733	79.3933		70.2233	66.6333	83.3333		-9.45667	-5.87667	15.3333			4501		11.8833
	4519		6.95667	0.846667	-6.19333		10.7167	1.95667	0.0966667		-3.83333	17.4067	15.1167		61.4867	64.4867	69.7567		-1.08333	-2.64333	3.72667			4485		-12.05	-0.01	-6.36		15.53	12.42	15.8		58.13	67.52	78.81		69.52	65.7	82.98		-9.28	-6.1	15.38			4519		12.0567
	4534		6.85	0.98	-6.07		10.65	2.01	0.31		-4.36	16.71	14.84		60.7	63.73	69.12		-0.71	-2.74	3.45			4500		-12.07	0.21	-5.79		15.69	12.46	16.17		58.05	67.07	78.49		69.03	65.35	82.57		-9.01	-6.23	15.24			4534		11.86
	4549		7.17	1.18	-5.92		10.67	2.29	0.29		-4.09	17.43	15.39		60.17	63.83	69.17		-1.03	-2.64	3.67			4515		-12.1967	-0.376667	-5.99667		15.6133	12.4333	15.8333		57.8133	66.8133	78.7133		68.1733	64.4533	83.0333		-9.43667	-6.03667	15.4733			4549		12.44
	4564		6.83667	1.04667	-6.53333		10.5467	2.49667	0.0466667		-3.88333	17.4867	15.3867		59.5767	63.4367	68.7667		-1.00333	-2.60333	3.60667			4530		-12.3067	-0.286667	-6.20667		15.0933	11.8833	15.7933		57.0433	66.3133	78.2933		68.0833	64.0133	81.5833		-9.45667	-6.19667	15.6533			4564		12.4367
	4579		7.40667	1.04667	-6.28333		10.8367	2.43667	0.156667		-3.39333	17.6067	15.5167		59.9867	63.3267	68.6567		-1.07333	-2.44333	3.51667			4545		-11.6233	-0.173333	-5.49333		15.2167	12.6067	15.6367		56.7167	66.3667	78.2867		68.5767	64.2467	81.9267		-9.76333	-6.12333	15.8867			4579		12.8767
	4594		6.86	1.01	-6.62		10.69	2.75	-0.05		-3.74	17.09	15.82		59.48	63.07	68.32		-1.23	-2.5	3.73																										4594		13.02
[truncated: 14 more columns]
